# Supplementary material for: A “ligand-targeting” peptide-drug conjugate: Targeted intracellular drug delivery by VEGF-binding helix-loop-helix peptides via receptor-mediated endocytosis
Source: PLoS One. 2021 Feb 25;16(2):e0247045. doi: 10.1371/journal.pone.0247045 (PMC7906330; doi:10.1371/journal.pone.0247045)
Supplement: S1 File — The binding signals of M49 against all spots were presented. Normalized log2(M49/background) was calculated using the fluorescence intensity of anti-goat IgG-Cy3 conjugate and anti-M13 antibody-Alexa647 conjugate that were indicated as green intensity and red intensity, respectively. (XLSX) [file pone.0247045.s001.xlsx]

## Sheet: Sheet1
			Green Intensity (F532 Median - B532)			Red Intensity (F635 Median - B635)			Normalized log2
Spot ID	Gene symbol	Gene name	Array 1	Array 2	Array 3	Array 1	Array 2	Array 3	Array 1	Array 2	Array 3	(Array 3/1) - (Array 2/1)
			Buffer	Naïve phage	M49 phage	Buffer	Naïve phage	M49 phage	Buffer	Naïve phage	M49 phage	(M49/Background)
1	[A1BG]	alpha-1-B glycoprotein	189	215	196	-1	0	1	0.445058	-0.059816	-0.618017	-0.558201
2	[A1BG]	alpha-1-B glycoprotein	223	214	168	2	-2	2	0.57391	0.0861697	-0.227027	-0.313197
3	[A2M]	alpha-2-macroglobulin	3020	2722	2751	2	3	8	-1.78648	-2.14196	-2.15726	-0.0153044
4	[A2ML1]	alpha-2-macroglobulin like 1	315	318	329	4	8	24	0.237293	-0.028702	0.600016	0.628718
5	[AACS]	acetoacetyl-CoA synthetase	100	86	86	-3	-1	0	0.593662	0.576338	0.512734	-0.0636033
6	[AADAT]	aminoadipate aminotransferase	321	318	344	2	6	11	0.111519	0.0305299	-0.092262	-0.122792
7	[AARSD1]	alanyl-tRNA synthetase domain containing 1	1898	1727	1818	3	7	16	-1.78648	-1.36433	-1.40452	-0.0401899
8	[ABCA1]	ATP binding cassette subfamily A member 1	1570	1158	790	48	86	118	0.266112	0.799928	1.06702	0.267093
9	[ABCA5]	ATP binding cassette subfamily A member 5	4917	3636	2392	104	147	223	-0.119076	0.21209	0.792757	0.580667
10	[ABCD3]	ATP binding cassette subfamily D member 3	297	316	369	2	1	4	0.0411688	-0.79619	-0.574835	0.221355
11	[ABHD14B]	abhydrolase domain containing 14B	206	193	191	-1	4	15	0.321062	0.383334	0.65769	0.274356
12	[ABHD4]	abhydrolase domain containing 4	132	134	99	0	1	-1	0.903233	0.979577	0.635049	-0.344529
13	[ABI3]	ABI family member 3	1993	1610	1078	36	36	36	-0.211679	-0.233498	-0.256497	-0.0229998
14	[ABL1]	ABL proto-oncogene 1, non-receptor tyrosine kinase	424	402	520	2	5	11	-0.261916	-0.059816	-0.419767	-0.359951
15	[ABL1]	ABL proto-oncogene 1, non-receptor tyrosine kinase	656	446	723	-2	5	16	-0.728293	-0.313355	-0.663306	-0.349952
16	[ABL1]	ABL proto-oncogene 1, non-receptor tyrosine kinase	683	655	638	2	8	18	-0.644523	-0.272558	-0.318404	-0.0458457
17	[ABO]	ABO blood group (transferase A, alpha 1-3-N-acetylgalactosaminyltransferase; transferase B, alpha 1-3-galactosyltransferase)	189	228	211	2	4	4	0.3473	0.21209	0.129802	-0.0822873
18	[ABO]	ABO blood group (transferase A, alpha 1-3-N-acetylgalactosaminyltransferase; transferase B, alpha 1-3-galactosyltransferase)	648	602	551	-1	1	0	-0.644523	-0.79619	-1.06318	-0.266989
19	[ABO]	ABO blood group (transferase A, alpha 1-3-N-acetylgalactosaminyltransferase; transferase B, alpha 1-3-galactosyltransferase)	39	42	37	0	2	-2	1.64005	1.7306	1.793	0.0623953
20	[ABO]	ABO blood group (transferase A, alpha 1-3-N-acetylgalactosaminyltransferase; transferase B, alpha 1-3-galactosyltransferase)	4740	4462	4375	30	787	1051	-1.17726	1.55786	1.64716	0.0893031
21	[ABO]	ABO blood group (transferase A, alpha 1-3-N-acetylgalactosaminyltransferase; transferase B, alpha 1-3-galactosyltransferase)	0	0	0	0	0	0	0	0	0	0
22	[ABO]	ABO blood group (transferase A, alpha 1-3-N-acetylgalactosaminyltransferase; transferase B, alpha 1-3-galactosyltransferase)	3001	3033	3086	25	43	53	-0.924417	-0.664856	-0.761107	-0.0962515
23	[ACACA]	acetyl-CoA carboxylase alpha	3899	4033	3843	15	19	29	-1.53363	-1.67313	-1.51385	0.159284
24	[ACAN]	aggrecan	412	535	491	2	-4	-1	-0.0761938	-0.728175	-1.06318	-0.335004
25	[ACBD6]	acyl-CoA binding domain containing 6	981	864	784	1	1	2	-1.04178	-1.13368	-1.06318	0.0704993
26	[ACBD7]	acyl-CoA binding domain containing 7	845	818	668	-2	-12	-1	-0.820896	0	-0.994389	-0.173493
27	[ACE]	angiotensin I converting enzyme	27	32	21	-1	-4	-5	2.43102	1.40454	1.16266	-0.241879
28	[ACE2]	angiotensin I converting enzyme 2	277	286	274	2	-1	1	0.111519	-0.160036	-0.533573	-0.373536
29	[ACHE]	acetylcholinesterase (Cartwright blood group)	2130	2116	2113	39	90	156	-0.261916	0.280104	0.53852	0.258416
30	[ACHE]	acetylcholinesterase (Cartwright blood group)	213	277	288	-2	7	16	0.237293	0.383334	0.401767	0.0184332
31	[ACO1]	aconitase 1	320	237	293	0	6	18	-0.164159	0.510754	0.512734	0.00197996
32	[ACO2]	aconitase 2	165	117	143	-1	1	5	0.445058	0.65223	0.386914	-0.265315
33	[ACOT13]	acyl-CoA thioesterase 13	53	41	47	-1	-6	-9	1.81696	1.46658	0.679792	-0.786783
34	[ACOT13]	acyl-CoA thioesterase 13	34	25	0	0	-4	0	1.95591	2.19672	0	-0.240811
35	[ACP5]	acid phosphatase 5, tartrate resistant	455	502	627	1	8	44	-0.497697	-0.272558	0.55115	0.823708
36	[ACP5]	acid phosphatase 5, tartrate resistant	261	190	253	-1	5	5	0.397538	0.666683	0.0253949	-0.641289
37	[ACP6]	acid phosphatase 6, lysophosphatidic	482	409	477	0	7	19	-0.728293	-0.196032	0.109839	0.305871
38	[ACPP]	acid phosphatase, prostate	444	382	437	0	3	18	-0.728293	-0.233498	0.109839	0.343337
39	[ACPP]	acid phosphatase, prostate	72	75	90	0	-1	-1	1.0771	1.25122	0.668807	-0.582415
40	[ACPT]	acid phosphatase, testicular	815	778	714	31	168	198	0.421619	1.81644	1.7897	-0.0267381
41	[ACRV1]	acrosomal vesicle protein 1	477	437	417	1	-1	1	-0.568048	-0.447904	-0.618017	-0.170113
42	[ACRV1]	acrosomal vesicle protein 1	216	196	186	-3	-5	-9	0.237293	-0.160036	-0.198463	-0.0384267
43	[ACRV1]	acrosomal vesicle protein 1	387	371	310	0	-1	3	-0.261916	-0.313355	-0.350977	-0.0376224
44	[ACRV1]	acrosomal vesicle protein 1	219	220	179	-1	-3	-6	0.511843	0.257988	-0.318404	-0.576391
45	[ACSL1]	acyl-CoA synthetase long-chain family member 1	4818	4793	4060	30	48	75	-1.17726	-0.869651	-0.761107	0.108544
46	[ACSL4]	acyl-CoA synthetase long-chain family member 4	711	573	660	2	-2	-1	-0.924417	-0.79619	-1.13748	-0.341289
47	[ACSM3]	acyl-CoA synthetase medium-chain family member 3	4980	3355	2311	135	161	184	0.14469	0.383334	0.70138	0.318047
48	[ACSM5]	acyl-CoA synthetase medium-chain family member 5	888	747	829	16	47	70	-0.261916	0.402656	0.668807	0.266151
49	[ACSM5]	acyl-CoA synthetase medium-chain family member 5	561	498	430	8	67	106	-0.0353067	1.33108	1.651	0.319926
50	[ACSS3]	acyl-CoA synthetase short-chain family member 3	670	654	602	11	66	100	-0.211679	1.07627	1.27846	0.202186
51	[ACTR3]	ARP3 actin related protein 3 homolog	638	631	603	1	1	14	-0.497697	-0.949508	-0.256497	0.693011
52	[ACVR1]	activin A receptor type 1	171	169	127	1	-2	-2	0.111519	0.42158	0.149345	-0.272235
53	[ACVR1]	activin A receptor type 1	6077	6184	6425	7	12	15	-2.14285	-2.51408	-2.4243	0.0897815
54	[ACVR1]	activin A receptor type 1	1112	995	917	2	4	4	-1.17726	-0.949508	-1.40452	-0.455011
55	[ACVR1]	activin A receptor type 1	1049	1227	1201	4	6	6	-0.924417	-1.36433	-1.51385	-0.149522
56	[ACVR1B]	activin A receptor type 1B	196	214	190	-1	-2	2	0.294017	-0.272558	-0.0198945	0.252663
57	[ACVR1B]	activin A receptor type 1B	56	49	48	0	0	-3	1.20288	1.07627	1.66999	0.593713
58	[ACVR1B]	activin A receptor type 1B	406	426	411	1	2	-2	-0.261916	-0.728175	-0.456174	0.272001
59	[ACVR1B]	activin A receptor type 1B	634	703	673	4	4	0	-0.3152	-0.728175	-0.994389	-0.266213
60	[ACVR2A]	activin A receptor type 2A	456	429	392	-5	-7	-4	-0.211679	-0.160036	-0.618017	-0.457981
61	[ACVR2A]	activin A receptor type 2A	132	131	120	0	-3	0	0.421619	-0.160036	0.499567	0.659604
62	[ACVR2A]	activin A receptor type 2A	387	364	348	0	1	8	-0.164159	-0.092022	0.047237	0.139259
63	[ACVR2A]	activin A receptor type 2A	18	0	0	-2	0	0	2.27559	0	0	0
64	[ACVR2A]	activin A receptor type 2A	978	1117	1110	13	16	20	-0.371924	-0.664856	-0.663306	0.00154912
65	[ACVR2A]	activin A receptor type 2A	498	485	498	17	10	6	0.467888	-0.059816	-0.494067	-0.434251
66	[ACVR2A]	activin A receptor type 2A	2747	3173	2382	4	5	1	-1.78648	-2.14196	-2.15726	-0.0153044
67	[ACVR2B]	activin A receptor type 2B	514	388	387	-3	1	5	-0.728293	-0.497525	-0.117695	0.37983
68	[ACVR2B]	activin A receptor type 2B	187	169	170	-1	0	-2	0.57391	0.163774	-0.0198945	-0.183669
69	[ACVR2B]	activin A receptor type 2B	149	144	148	1	-3	2	0.490141	0.235326	0.0894373	-0.145888
70	[ACVR2B]	activin A receptor type 2B	221	205	182	-3	-5	-5	0.321062	-0.313355	-0.227027	0.0863278
71	[ACVR2B]	activin A receptor type 2B	44	52	41	-3	-2	-1	1.60985	1.54693	1.46473	-0.0821992
72	[ACVR2B]	activin A receptor type 2B	4019	4111	3954	6	6	6	-2.14285	-2.51408	-2.4243	0.0897815
73	[ACVR2B]	activin A receptor type 2B	858	968	852	4	2	-2	-0.820896	-1.36433	-1.51385	-0.149522
74	[ACVR2B]	activin A receptor type 2B	1499	1489	1293	23	28	20	-0.3152	-0.497525	-0.870439	-0.372914
75	[ACVRL1]	activin A receptor like type 1	39	33	45	-2	-3	-6	1.93917	1.85259	1.14298	-0.709613
76	[ACVRL1]	activin A receptor like type 1	0	40	41	0	-1	4	0	2.08761	1.41663	0
77	[ACVRL1]	activin A receptor like type 1	2608	2800	2820	48	45	52	-0.211679	-0.605624	-0.710919	-0.105296
78	[ACVRL1]	activin A receptor like type 1	2786	3199	2648	94	124	97	0.3473	0.235326	-0.117695	-0.353021
79	[ACY1]	aminoacylase 1	833	709	697	-1	16	44	-0.728293	-0.233498	0.430777	0.664275
80	[ADA]	adenosine deaminase	642	655	626	1	0	3	-0.924417	-0.728175	-1.06318	-0.335004
81	[ADAM12]	ADAM metallopeptidase domain 12	259	284	324	-1	1	10	0.490141	-0.125399	0.149345	0.274744
82	[ADAM12]	ADAM metallopeptidase domain 12	514	505	456	2	4	8	-0.644523	-0.869651	-0.574835	0.294816
83	[ADAM12]	ADAM metallopeptidase domain 12	418	389	320	0	-3	0	-0.164159	-0.728175	-0.494067	0.234109
84	[ADAM12]	ADAM metallopeptidase domain 12	581	558	491	4	4	5	-0.371924	-0.549984	-0.574835	-0.0248511
85	[ADAM15]	ADAM metallopeptidase domain 15	69	66	65	-3	2	1	1.2222	1.38508	1.21932	-0.165764
86	[ADAM15]	ADAM metallopeptidase domain 15	70	69	64	-1	5	8	1.2222	1.41094	1.20081	-0.210123
87	[ADAM17]	ADAM metallopeptidase domain 17	590	544	427	1	5	7	-0.644523	-0.400828	-0.256497	0.14433
88	[ADAM17]	ADAM metallopeptidase domain 17	1746	1711	1706	1	7	16	-1.78648	-1.5058	-1.13748	0.368326
89	[ADAM21]	ADAM metallopeptidase domain 21	234	181	161	1	10	25	0.0411688	0.637545	1.16266	0.525115
90	[ADAM22]	ADAM metallopeptidase domain 22	153	152	138	-2	8	9	0.57391	0.787441	0.763286	-0.0241546
91	[ADAM23]	ADAM metallopeptidase domain 23	33	31	38	1	5	18	1.90029	2.41496	2.59211	0.177154
92	[ADAM8]	ADAM metallopeptidase domain 8	317	302	258	2	1	1	-0.164159	-0.313355	-0.456174	-0.142819
93	[ADAM8]	ADAM metallopeptidase domain 8	718	697	597	3	3	2	-0.644523	-0.605624	-1.30672	-0.701095
94	[ADAM8]	ADAM metallopeptidase domain 8	535	511	431	0	3	0	-0.371924	-0.400828	-1.13748	-0.736651
95	[ADAM9]	ADAM metallopeptidase domain 9	99	106	72	-1	2	2	0.875329	0.761946	1.09537	0.333421
96	[ADAMDEC1]	ADAM like decysin 1	726	643	549	13	30	58	-0.211679	0.138628	0.753251	0.614623
97	[ADAMTS1]	ADAM metallopeptidase with thrombospondin type 1 motif 1	389	394	494	1	2	20	-0.3152	-0.35605	-0.092262	0.263787
98	[ADAMTS13]	ADAM metallopeptidase with thrombospondin type 1 motif 13	0	0	0	0	0	0	0	0	0	0
99	[ADAMTS13]	ADAM metallopeptidase with thrombospondin type 1 motif 13	228	212	227	2	2	1	0.3473	0.112774	-0.494067	-0.606841
100	[ADAMTS15]	ADAM metallopeptidase with thrombospondin type 1 motif 15	23	26	0	2	-3	0	2.36849	2.28935	0	0.0791355
101	[ADAMTS4]	ADAM metallopeptidase with thrombospondin type 1 motif 4	1517	1704	1547	2	22	51	-1.53363	-0.869651	-0.227027	0.642624
102	[ADAMTS4]	ADAM metallopeptidase with thrombospondin type 1 motif 4	156	134	121	2	1	2	0.467888	0.493599	0.430777	-0.0628222
103	[ADAMTS4]	ADAM metallopeptidase with thrombospondin type 1 motif 4	0	0	0	0	0	0	0	0	0	0
104	[ADAMTS5]	ADAM metallopeptidase with thrombospondin type 1 motif 5	337	384	473	2	10	22	0.00376255	0.112774	0.0894373	-0.0233364
105	[ADAMTS5]	ADAM metallopeptidase with thrombospondin type 1 motif 5	30	26	24	0	-4	0	1.99245	2.04069	1.86273	-0.177965
106	[ADAMTS7]	ADAM metallopeptidase with thrombospondin type 1 motif 7	102	142	114	2	0	2	1.00675	-0.160036	0.20562	0.365656
107	[ADAMTSL1]	ADAMTS like 1	1609	1744	1434	5	-1	2	-1.33751	-1.67313	-1.51385	0.159284
108	[ADAMTSL3]	ADAMTS like 3	4478	4264	4016	12	19	26	-1.78648	-1.87793	-1.6378	0.24013
109	[ADCYAP1R1]	ADCYAP receptor type I	1403	1383	1229	7	12	24	-1.04178	-1.03698	-0.663306	0.373675
110	[ADGRB1]	adhesion G protein-coupled receptor B1	414	386	437	0	25	60	-0.371924	0.722323	1.12962	0.4073
111	[ADGRB2]	adhesion G protein-coupled receptor B2	334	365	352	6	7	16	0.3473	0.112774	0.275709	0.162936
112	[ADGRB3]	adhesion G protein-coupled receptor B3	90	91	84	-1	0	0	1.43347	1.00967	0.56361	-0.446061
113	[ADGRB3]	adhesion G protein-coupled receptor B3	145	134	167	0	2	5	0.421619	0.343424	0.47266	0.129236
114	[ADGRB3]	adhesion G protein-coupled receptor B3	317	272	269	-1	1	7	-0.497697	0.235326	0.0253949	-0.209931
115	[ADGRB3]	adhesion G protein-coupled receptor B3	167	203	211	1	6	9	0.846509	0.510754	0.340876	-0.169878
116	[ADGRD1]	adhesion G protein-coupled receptor D1	708	670	719	1	9	25	-0.820896	-0.125399	-0.227027	-0.101628
117	[ADGRE2]	adhesion G protein-coupled receptor E2	121	131	116	-3	-3	-5	1.01888	0.458296	0.047237	-0.411059
118	[ADGRE5]	adhesion G protein-coupled receptor E5	72	59	67	0	1	3	1.18313	0.812247	1.11607	0.303824
119	[ADGRE5]	adhesion G protein-coupled receptor E5	1218	1219	1123	17	17	17	-0.371924	-0.664856	-0.761107	-0.0962515
120	[ADGRF2]	adhesion G protein-coupled receptor F2	300	321	261	0	-10	-17	0.237293	0	0	0
121	[ADGRF4]	adhesion G protein-coupled receptor F4	43	45	41	-1	-1	-2	1.60985	0.836401	1.02281	0.18641
122	[ADGRG1]	adhesion G protein-coupled receptor G1	24	24	24	0	-1	-1	2.11477	1.67496	2.51374	0.83878
123	[ADGRG1]	adhesion G protein-coupled receptor G1	30	27	30	2	1	4	2.26107	1.71243	2.02993	0.317502
124	[ADGRG5]	adhesion G protein-coupled receptor G5	37	34	31	3	2	3	2.16846	1.69856	1.46941	-0.229148
125	[ADGRL3]	adhesion G protein-coupled receptor L3	183	147	154	3	2	4	0.421619	0.510754	0.20562	-0.305135
126	[ADH7]	alcohol dehydrogenase 7 (class IV), mu or sigma polypeptide	391	394	373	2	13	54	-0.261916	0.440121	0.999889	0.559768
127	[ADIPOQ]	adiponectin, C1Q and collagen domain containing	414	370	357	-2	7	23	-0.164159	-0.028702	0.371821	0.400523
128	[ADIPOQ]	adiponectin, C1Q and collagen domain containing	1225	1195	1118	1	5	9	-1.17726	-1.13368	-1.21825	-0.0845682
129	[ADIPOQ]	adiponectin, C1Q and collagen domain containing	737	668	563	2	7	8	-0.728293	-0.79619	-0.761107	0.035083
130	[ADIPOQ]	adiponectin, C1Q and collagen domain containing	90	91	79	-1	1	-1	0.816713	0.622622	0.646438	0.0238166
131	[ADIPOQ]	adiponectin, C1Q and collagen domain containing	416	340	392	0	8	27	-0.211679	0.112774	0.47266	0.359886
132	[ADIPOQ]	adiponectin, C1Q and collagen domain containing	145	136	129	4	2	7	0.801427	0.65223	0.486211	-0.166019
133	[ADIPOQ]	adiponectin, C1Q and collagen domain containing	377	356	323	2	0	2	-0.497697	-0.028702	-0.618017	-0.589315
134	[ADIPOQ]	adiponectin, C1Q and collagen domain containing	1398	1441	1517	14	18	22	-0.497697	-0.728175	-0.761107	-0.0329315
135	[ADK]	adenosine kinase	274	301	370	-1	7	13	0.00376255	-0.028702	0.068577	0.0972789
136	[ADM]	adrenomedullin	1300	1336	1338	15	16	17	-0.568048	-0.869651	-0.994389	-0.124738
137	[ADPRH]	ADP-ribosylarginine hydrolase	1952	1924	1678	2	-5	28	-1.53363	-1.67313	-0.870439	0.802696
138	[ADPRHL1]	ADP-ribosylhydrolase like 1	3597	3640	3505	19	139	233	-1.33751	-0.028702	0.308865	0.337567
139	[ADSS]	adenylosuccinate synthase	3882	3590	3141	163	507	701	0.533023	1.3981	1.59161	0.193509
140	[AFF4]	AF4/FMR2 family member 4	1459	1506	1718	5	54	59	-1.33751	0.163774	-0.117695	-0.281469
141	[AFM]	afamin	174	206	132	-1	-2	-2	0.631881	-0.35605	0.068577	0.424626
142	[AFP]	alpha fetoprotein	180	167	159	-2	-5	-1	0.207496	0.363596	-0.256497	-0.620093
143	[AGA]	aspartylglucosaminidase	788	704	585	2	-2	-2	-1.17726	-0.869651	-1.13748	-0.267828
144	[AGBL2]	ATP/GTP binding protein like 2	650	481	417	12	19	49	-0.371924	0.257988	0.679792	0.421804
145	[AGER]	advanced glycosylation end-product specific receptor	382	387	437	-3	4	13	-0.432563	-0.160036	-0.198463	-0.0384267
146	[AGER]	advanced glycosylation end-product specific receptor	145	179	143	-2	-9	1	0.612979	-0.059816	0.486211	0.546027
147	[AGER]	advanced glycosylation end-product specific receptor	548	473	361	-2	-2	6	-0.728293	-0.447904	-0.256497	0.191406
148	[AGER]	advanced glycosylation end-product specific receptor	171	217	243	-3	-14	-13	0.612979	0	0	0
149	[AGER]	advanced glycosylation end-product specific receptor	256	221	281	-1	-1	6	-0.211679	0.322799	-0.170752	-0.493551
150	[AGER]	advanced glycosylation end-product specific receptor	141	115	135	-2	1	-1	0.176654	0.493599	0.20562	-0.287979
151	[AGER]	advanced glycosylation end-product specific receptor	137	99	112	-2	-1	-2	0.737478	0.576338	0.444949	-0.131389
152	[AGER]	advanced glycosylation end-product specific receptor	2253	2268	1881	29	59	38	-0.497697	-0.196032	-0.574835	-0.378803
153	[AGER]	advanced glycosylation end-product specific receptor	725	783	984	7	33	39	-0.371924	0.322799	0.0253949	-0.297404
154	[AGER]	advanced glycosylation end-product specific receptor	3515	3063	3477	25	271	298	-1.04178	0.948463	0.646438	-0.302025
155	[AGGF1]	angiogenic factor with G-patch and FHA domains 1	1095	974	1219	3	7	18	-0.644523	-1.03698	-0.930346	0.106635
156	[AGR2]	anterior gradient 2, protein disulphide isomerase family member	0	0	0	0	0	0	0	0	0	0
157	[AGR2]	anterior gradient 2, protein disulphide isomerase family member	119	101	92	-3	1	0	0.943496	0.836401	0.811897	-0.0245038
158	[AGR2]	anterior gradient 2, protein disulphide isomerase family member	410	438	469	-2	6	18	-0.568048	-0.160036	0.068577	0.228613
159	[AGR3]	anterior gradient 3, protein disulphide isomerase family member	1158	1116	985	-2	8	21	-1.17726	-1.03698	-0.663306	0.373675
160	[AGR3]	anterior gradient 3, protein disulphide isomerase family member	427	429	446	-2	4	14	-0.261916	-0.092022	0.047237	0.139259
161	[AGR3]	anterior gradient 3, protein disulphide isomerase family member	611	609	569	1	11	19	-0.644523	-0.605624	-0.143845	0.461779
162	[AGR3]	anterior gradient 3, protein disulphide isomerase family member	3657	3564	3523	22	6	6	-1.17726	-1.87793	-2.4243	-0.546372
163	[AGRN]	agrin	168	159	155	0	0	2	0.668508	0.343424	0.223644	-0.11978
164	[AGRN]	agrin	160	155	124	0	0	-2	0.490141	0.3017	0.20562	-0.0960801
165	[AGRP]	agouti related neuropeptide	159	167	160	0	1	3	0.397538	0.343424	0.187238	-0.156186
166	[AGRP]	agouti related neuropeptide	553	511	501	9	10	15	-0.164159	-0.125399	-0.170752	-0.0453529
167	[AGT]	angiotensinogen	250	223	237	1	1	7	0.207496	-0.092022	0.149345	0.241367
168	[AGT]	angiotensinogen	263	377	276	-1	0	2	0.0770478	-0.160036	-0.0433956	0.116641
169	[AGT]	angiotensinogen	259	173	230	1	1	7	0.14469	0.112774	0.149345	0.0365713
170	[AGT]	angiotensinogen	214	229	197	-1	3	5	0.176654	0.163774	0.187238	0.0234635
171	[AHCY]	adenosylhomocysteinase	0	0	0	0	0	0	0	0	0	0
172	[AHNAK]	AHNAK nucleoprotein	3454	2608	3797	11	18	41	-1.33751	-1.24178	-0.994389	0.247388
173	[AHSG]	alpha 2-HS glycoprotein	121	124	114	1	-3	-4	0.686264	0.42158	-0.117695	-0.539275
174	[AHSG]	alpha 2-HS glycoprotein	397	283	363	0	2	15	-0.432563	0.0861697	0.0253949	-0.0607748
175	[AHSG]	alpha 2-HS glycoprotein	148	155	149	-2	-2	-7	0.57391	0.42158	-0.117695	-0.539275
176	[AHSG]	alpha 2-HS glycoprotein	180	172	148	0	0	-1	0.14469	-0.059816	-0.0675073	-0.00769131
177	[AHSG]	alpha 2-HS glycoprotein	346	306	380	-1	3	14	-0.211679	0.0305299	0.0894373	0.0589074
178	[AHSG]	alpha 2-HS glycoprotein	170	196	176	0	-4	-1	0.533023	-0.028702	-0.256497	-0.227795
179	[AHSG]	alpha 2-HS glycoprotein	187	207	181	-2	-5	-4	0.631881	-0.447904	-0.350977	0.0969267
180	[AHSG]	alpha 2-HS glycoprotein	120	139	137	1	-1	-2	0.720736	0.476117	0.187238	-0.288879
181	[AHSG]	alpha 2-HS glycoprotein	162	161	146	-2	1	-2	0.490141	0.383334	0.00302639	-0.380307
182	[AIF1]	allograft inflammatory factor 1	423	402	346	-1	3	3	-0.568048	-0.549984	-0.318404	0.23158
183	[AIM2]	absent in melanoma 2	19	19	0	-2	-2	0	3.03903	2.28935	0	0.749682
184	[AIMP1]	aminoacyl tRNA synthetase complex interacting multifunctional protein 1	23	16	17	0	1	5	2.35279	2.55887	2.60592	0.0470559
185	[AK1]	adenylate kinase 1	71	58	64	-1	-1	1	1.34669	1.15537	0.743106	-0.41226
186	[AK2]	adenylate kinase 2	24	30	30	-2	-3	-2	1.96416	2.39336	2.09397	-0.299388
187	[AK4]	adenylate kinase 4	0	0	0	0	0	0	0	0	0	0
188	[AK4]	adenylate kinase 4	203	271	198	0	-2	0	0.294017	-0.272558	-0.0675073	0.205051
189	[AKR1A1]	aldo-keto reductase family 1 member A1	1347	1190	1152	2	-6	3	-1.04178	-1.5058	-1.30672	0.199086
190	[AKR1B1]	aldo-keto reductase family 1 member B	47	0	0	0	0	0	1.55271	0	0	0
191	[AKR1B10]	aldo-keto reductase family 1 member B10	52	49	43	2	0	-2	1.75667	1.17205	1.07419	-0.0978651
192	[AKR1C1]	aldo-keto reductase family 1 member C1	30	24	28	0	0	3	2.26107	1.9776	1.69958	-0.278026
193	[AKR1C2]	aldo-keto reductase family 1 member C2	315	291	285	-1	4	7	-0.0353067	0.18825	0.149345	-0.0389048
194	[AKR1C3]	aldo-keto reductase family 1 member C3	706	833	898	1	8	16	-0.728293	-0.728175	-0.663306	0.0648691
195	[AKR1C4]	aldo-keto reductase family 1 member C4	505	588	475	2	20	65	-0.371924	0.163774	1.10922	0.945447
196	[AKR7A2]	aldo-keto reductase family 7 member A2	212	171	158	2	-1	1	0.0411688	0.280104	-0.0675073	-0.347611
197	[AKR7A3]	aldo-keto reductase family 7 member A3	249	183	197	-1	3	1	0.0770478	0.280104	0.109839	-0.170265
198	[AKT1]	AKT serine/threonine kinase 1	564	539	549	1	2	10	-0.371924	-0.949508	-0.494067	0.455441
199	[AKT2]	AKT serine/threonine kinase 2	33	29	33	0	0	0	1.96826	1.57933	2.05011	0.470783
200	[AKT3]	AKT serine/threonine kinase 3	62	70	64	-4	1	4	1.70857	1.17205	1.14298	-0.0290746
201	[ALB]	albumin	114	102	95	0	-3	-1	0.956517	0.622622	0.430777	-0.191845
202	[ALCAM]	activated leukocyte cell adhesion molecule	66	65	56	-3	-2	0	1.06576	0.812247	1.15615	0.343899
203	[ALCAM]	activated leukocyte cell adhesion molecule	87	90	83	-2	0	0	0.737478	0.894141	0.773214	-0.120927
204	[ALCAM]	activated leukocyte cell adhesion molecule	437	480	422	7	8	8	0.0770478	-0.313355	-0.350977	-0.0376224
205	[ALCAM]	activated leukocyte cell adhesion molecule	842	1162	1095	2	1	1	-1.04178	-1.5058	-1.6378	-0.131996
206	[ALDH1A1]	aldehyde dehydrogenase 1 family member A1	41	47	41	2	1	2	1.60985	1.24361	1.6198	0.376195
207	[ALDH1A3]	aldehyde dehydrogenase 1 family member A3	51	59	48	-3	-1	-3	1.2411	1.19653	1.14298	-0.05355
208	[ALDH3A1]	aldehyde dehydrogenase 3 family member A1	200	180	193	1	1	6	0.612979	0.576338	0.356477	-0.21986
209	[ALDH3A1]	aldehyde dehydrogenase 3 family member A1	492	501	445	0	9	15	-0.432563	-0.196032	-0.117695	0.0783372
210	[ALDH3B2]	aldehyde dehydrogenase 3 family member B2	315	311	279	1	-5	-6	0.00376255	-0.196032	-0.198463	-0.00243088
211	[ALDH3B2]	aldehyde dehydrogenase 3 family member B2	559	517	440	2	8	10	-0.432563	-0.313355	-0.256497	0.0568571
212	[ALDH4A1]	aldehyde dehydrogenase 4 family member A1	770	768	974	0	8	19	-0.728293	-0.605624	-0.618017	-0.0123934
213	[ALDOB]	aldolase, fructose-bisphosphate B	183	154	168	-1	6	13	0.650385	0.694925	0.821321	0.126396
214	[ALKBH2]	alkB homolog 2, alpha-ketoglutarate dependent dioxygenase	113	103	110	3	0	2	1.03084	0.787441	0.722478	-0.0649633
215	[ALMS1]	ALMS1, centrosome and basal body associated protein	3138	3030	2843	7	7	8	-1.78648	-1.67313	-1.95013	-0.276995
216	[ALOX15B]	arachidonate 15-lipoxygenase, type B	624	709	660	-1	3	14	-0.820896	-0.949508	-0.384735	0.564773
217	[ALPI]	alkaline phosphatase, intestinal	299	283	276	0	9	13	0.0411688	0.21209	0.308865	0.096775
218	[ALPI]	alkaline phosphatase, intestinal	1224	1255	1226	12	16	21	-0.644523	-0.728175	-0.814164	-0.0859887
219	[ALPK1]	alpha kinase 1	2118	1901	1835	41	66	103	-0.119076	0.18825	0.308865	0.120615
220	[ALPL]	alkaline phosphatase, liver/bone/kidney	492	537	430	-1	8	20	-0.497697	-0.35605	0.187238	0.543287
221	[ALPL]	alkaline phosphatase, liver/bone/kidney	170	138	161	2	9	16	0.321062	1.09445	0.839886	-0.254563
222	[AMACR]	alpha-methylacyl-CoA racemase	107	101	88	1	0	-3	0.421619	0.948463	0.773214	-0.175249
223	[AMBN]	ameloblastin	552	519	523	0	-1	-5	-0.568048	-0.549984	-0.761107	-0.211123
224	[AMBP]	alpha-1-microglobulin/bikunin precursor	489	464	435	2	6	3	-0.211679	-0.549984	-0.419767	0.130216
225	[AMBP]	alpha-1-microglobulin/bikunin precursor	82	84	74	2	3	5	1.26871	1.15537	1.09537	-0.0600001
226	[AMBP]	alpha-1-microglobulin/bikunin precursor	1449	1368	1256	27	14	13	-0.164159	-0.949508	-1.30672	-0.35721
227	[AMELX]	amelogenin, X-linked	2202	2304	1823	7	4	10	-1.17726	-1.67313	-1.51385	0.159284
228	[AMELY]	amelogenin, Y-linked	2792	3414	3043	15	18	24	-1.17726	-1.5058	-1.51385	-0.00804599
229	[AMH]	anti-Mullerian hormone	172	173	146	-1	6	4	0.553704	0.544132	0.444949	-0.0991828
230	[AMH]	anti-Mullerian hormone	240	340	314	-3	10	38	-0.0761938	0.402656	0.927522	0.524866
231	[AMHR2]	anti-Mullerian hormone receptor type 2	1801	1916	1813	13	7	14	-0.924417	-1.5058	-1.40452	0.101286
232	[AMIGO1]	adhesion molecule with Ig like domain 1	163	248	247	-3	-9	-8	0.266112	0.280104	0.047237	-0.232867
233	[AMIGO2]	adhesion molecule with Ig like domain 2	175	201	192	-1	-8	-3	0.467888	-0.092022	0.187238	0.27926
234	[AMIGO2]	adhesion molecule with Ig like domain 2	287	301	252	3	2	-1	0.0770478	-0.313355	-0.618017	-0.304662
235	[AMIGO2]	adhesion molecule with Ig like domain 2	607	590	423	8	5	4	-0.211679	-0.497525	-0.663306	-0.165781
236	[AMIGO3]	adhesion molecule with Ig like domain 3	285	347	330	10	8	2	0.533023	-0.028702	-0.143845	-0.115143
237	[AMN]	amnion associated transmembrane protein	144	145	143	4	-1	-2	1.13171	0.735722	0.308865	-0.426857
238	[AMY2A]	amylase, alpha 2A (pancreatic)	872	901	800	0	12	24	-1.04178	-0.497525	-0.318404	0.179122
239	[AMY2B]	amylase, alpha 2B (pancreatic)	1190	1155	1030	2	29	48	-0.820896	-0.233498	0.149345	0.382843
240	[ANAPC13]	anaphase promoting complex subunit 13	575	502	482	-3	-4	0	-0.497697	-1.03698	-0.994389	0.0425925
241	[ANGPT1]	angiopoietin 1	656	501	585	2	7	19	-0.728293	-0.400828	-0.143845	0.256983
242	[ANGPT1]	angiopoietin 1	505	586	696	-3	5	23	-0.261916	-0.497525	-0.092262	0.405263
243	[ANGPT1]	angiopoietin 1	327	310	375	1	7	14	-0.119076	0.112774	0.149345	0.0365713
244	[ANGPT1]	angiopoietin 1	115	141	135	0	-7	-11	0.969348	0.112774	0	0.856574
245	[ANGPT2]	angiopoietin 2	1296	1371	711	6	6	5	-1.04178	-1.24178	-0.761107	0.48067
246	[ANGPT2]	angiopoietin 2	718	702	686	4	2	6	-0.728293	-0.79619	-0.994389	-0.198199
247	[ANGPT2]	angiopoietin 2	278	336	263	2	2	5	0.0770478	-0.605624	-0.318404	0.28722
248	[ANGPT2]	angiopoietin 2	299	277	265	2	0	7	0.321062	-0.313355	-0.0675073	0.245847
249	[ANGPT2]	angiopoietin 2	2240	2016	1843	12	10	10	-1.04178	-1.5058	-1.78089	-0.275086
250	[ANGPT4]	angiopoietin 4	455	396	460	7	6	10	-0.119076	-0.233498	-0.456174	-0.222676
251	[ANGPTL3]	angiopoietin like 3	108	91	83	-2	-6	-4	1.12106	0.905266	0.525717	-0.379549
252	[ANGPTL3]	angiopoietin like 3	368	384	357	0	-1	2	-0.211679	-0.400828	-0.618017	-0.217189
253	[ANGPTL3]	angiopoietin like 3	32	41	36	0	0	-2	2.17818	1.77452	1.26111	-0.513414
254	[ANGPTL3]	angiopoietin like 3	667	711	703	-1	-4	-10	-0.820896	-1.24178	0	0.420882
255	[ANGPTL4]	angiopoietin like 4	102	97	82	-1	3	5	1.05427	0.871479	0.773214	-0.0982649
256	[ANGPTL4]	angiopoietin like 4	22	0	26	-2	0	-1	2.66125	0	1.86273	-0.798519
257	[ANGPTL4]	angiopoietin like 4	57	58	51	-1	-1	2	1.18313	1.40454	1.16913	-0.235411
258	[ANGPTL4]	angiopoietin like 4	66	68	58	1	1	2	1.26871	1.17205	0.944098	-0.227956
259	[ANGPTL4]	angiopoietin like 4	195	188	180	2	-1	-4	0.207496	0.0587714	-0.198463	-0.257234
260	[ANGPTL4]	angiopoietin like 4	60	62	75	-1	0	-1	0.994462	1.03881	0.783037	-0.255772
261	[ANGPTL4]	angiopoietin like 4	431	378	364	1	1	-1	-0.119076	-0.092022	-0.814164	-0.722142
262	[ANGPTL4]	angiopoietin like 4	503	455	442	3	8	8	-0.3152	-0.092022	-0.350977	-0.258955
263	[ANGPTL5]	angiopoietin like 5	0	0	0	0	0	0	0	0	0	0
264	[ANGPTL6]	angiopoietin like 6	171	191	173	1	5	8	0.490141	0.493599	0.275709	-0.21789
265	[ANGPTL7]	angiopoietin like 7	10	0	0	-1	0	0	2.48714	0	0	0
266	[ANKDD1A]	ankyrin repeat and death domain containing 1A	407	458	598	-2	6	26	-0.261916	-0.605624	0.0894373	0.695061
267	[ANKDD1A]	ankyrin repeat and death domain containing 1A	2196	2482	2209	4	48	80	-1.78648	-0.400828	-0.170752	0.230076
268	[ANKRD13B]	ankyrin repeat domain 13B	1531	1472	1535	3	0	7	-1.33751	-1.67313	-1.6378	0.0353341
269	[ANKRD44]	ankyrin repeat domain 44	909	925	661	19	32	46	-0.164159	0.0861697	0.416385	0.330215
270	[ANKRD50]	ankyrin repeat domain 50	4295	3264	2572	93	114	148	-0.0761938	0.21209	0.499567	0.287478
271	[ANKRD50]	ankyrin repeat domain 50	5837	5696	4694	21	920	1500	-1.53363	1.46658	1.90744	0.440861
272	[ANKS1B]	ankyrin repeat and sterile alpha motif domain containing 1B	245	210	162	3	7	7	0.111519	0.493599	0.444949	-0.0486502
273	[ANP32A]	acidic nuclear phosphoprotein 32 family member A	469	451	440	1	1	-2	-0.432563	-0.605624	-0.574835	0.0307887
274	[ANPEP]	alanyl aminopeptidase, membrane	289	292	343	-1	5	12	0.237293	0.138628	0.275709	0.137081
275	[ANPEP]	alanyl aminopeptidase, membrane	412	406	435	1	2	9	-0.164159	-0.313355	-0.384735	-0.0713805
276	[ANTXR1]	anthrax toxin receptor 1	28	26	26	0	0	0	2.16193	2.18033	1.7176	-0.462733
277	[ANTXR1]	anthrax toxin receptor 1	1006	1186	1154	15	16	23	-0.371924	-0.605624	-0.663306	-0.0576828
278	[ANTXR2]	anthrax toxin receptor 2	181	211	193	0	8	12	0.533023	0.65223	0.499567	-0.152663
279	[ANXA1]	annexin A1	237	239	262	1	1	3	-0.3152	-0.059816	-0.256497	-0.196681
280	[ANXA10]	annexin A10	2297	2366	2189	3	1	1	-1.78648	-1.87793	-2.4243	-0.546372
281	[ANXA10]	annexin A10	505	551	669	1	12	25	-0.371924	-0.125399	-0.0198945	0.105505
282	[ANXA10]	annexin A10	7225	6549	5900	7	-4	17	-2.75207	-3.15024	-2.4243	0.725935
283	[ANXA6]	annexin A6	385	372	352	0	4	2	-0.261916	-0.400828	-0.663306	-0.262478
284	[ANXA6]	annexin A6	2138	2218	2366	2	25	58	-1.78648	-0.869651	-0.456174	0.413477
285	[ANXA7]	annexin A7	0	0	0	0	0	0	0	0	0	0
286	[ANXA8]	annexin A8	962	1170	1108	2	9	10	-0.820896	-0.869651	-1.06318	-0.193528
287	[AOC1]	amine oxidase, copper containing 1	0	0	0	0	0	0	0	0	0	0
288	[AOC1]	amine oxidase, copper containing 1	199	179	179	1	5	8	0.490141	0.576338	0.292435	-0.283903
289	[AOC3]	amine oxidase, copper containing 3	44	53	44	-1	4	1	1.95176	1.50188	1.49244	-0.00943499
290	[AOC3]	amine oxidase, copper containing 3	53	50	55	1	2	2	1.60985	1.73509	1.28417	-0.450918
291	[AOC3]	amine oxidase, copper containing 3	267	237	238	-3	9	26	0.650385	0.510754	0.952276	0.441522
292	[AOC3]	amine oxidase, copper containing 3	377	389	437	-1	11	38	-0.568048	0.0861697	0.679792	0.593622
293	[AOC3]	amine oxidase, copper containing 3	110	122	111	0	6	17	0.686264	0.871479	1.32865	0.457169
294	[AOC3]	amine oxidase, copper containing 3	563	562	589	6	13	15	-0.211679	-0.028702	-0.318404	-0.289702
295	[AP1G2]	adaptor related protein complex 1 gamma 2 subunit	291	252	240	3	35	38	-0.119076	1.3981	1.15615	-0.241953
296	[AP3B1]	adaptor related protein complex 3 beta 1 subunit	483	487	374	1	6	7	-0.164159	-0.35605	-0.494067	-0.138017
297	[AP3B2]	adaptor related protein complex 3 beta 2 subunit	1343	1249	1035	5	11	12	-1.04178	-0.949508	-0.710919	0.238589
298	[AP4E1]	adaptor related protein complex 4 epsilon 1 subunit	115	134	136	-1	1	-4	0.737478	0.607452	-0.256497	-0.863949
299	[APCS]	amyloid P component, serum	37	35	46	-1	0	-2	1.37122	1.58462	0.960383	-0.624233
300	[APCS]	amyloid P component, serum	229	180	245	-2	-5	-10	0.111519	0.163774	0	-0.052255
301	[APCS]	amyloid P component, serum	99	131	130	-2	2	7	1.12106	0.735722	0.802376	0.0666546
302	[APEX1]	apurinic/apyrimidinic endodeoxyribonuclease 1	964	953	968	-1	8	8	-0.924417	-0.605624	-0.994389	-0.388765
303	[APLP1]	amyloid beta precursor like protein 1	336	350	292	0	0	-3	-0.0353067	-0.160036	-0.930346	-0.77031
304	[APOA1]	apolipoprotein A1	398	502	550	-2	4	17	-0.497697	-0.400828	0.0253949	0.426223
305	[APOA1]	apolipoprotein A1	178	183	167	-2	-1	-5	0.372778	0.383334	0.223644	-0.159689
306	[APOA1]	apolipoprotein A1	161	142	129	1	-3	-2	0.533023	0.112774	0.56361	0.450836
307	[APOA1]	apolipoprotein A1	58	84	69	-3	-9	-19	1.66925	0.680913	0	0.988342
308	[APOA1]	apolipoprotein A1	190	206	236	0	5	10	0.511843	0.235326	0.325008	0.0896828
309	[APOA1]	apolipoprotein A1	240	263	256	-1	1	1	0.321062	0.280104	-0.170752	-0.450856
310	[APOA1]	apolipoprotein A1	2000	2221	1984	31	24	31	-0.371924	-0.869651	-0.930346	-0.0606953
311	[APOA2]	apolipoprotein A2	1126	943	1231	-3	15	33	-1.17726	-0.447904	-0.350977	0.0969267
312	[APOA2]	apolipoprotein A2	405	385	365	-3	-3	-5	-0.3152	-0.059816	-0.761107	-0.701291
313	[APOA2]	apolipoprotein A2	530	459	409	1	9	27	-0.497697	-0.092022	0.47266	0.564682
314	[APOA4]	apolipoprotein A4	2515	2309	2148	3	5	2	-1.53363	-1.67313	-2.15726	-0.484128
315	[APOA4]	apolipoprotein A4	1393	1210	1233	4	8	27	-1.17726	-1.13368	-0.574835	0.558844
316	[APOA4]	apolipoprotein A4	813	824	745	0	1	2	-0.924417	-0.869651	-1.13748	-0.267828
317	[APOB]	apolipoprotein B	184	175	120	1	2	2	0.445058	0.440121	0.308865	-0.131257
318	[APOD]	apolipoprotein D	121	140	133	0	1	2	0.57391	0.493599	0.416385	-0.0772139
319	[APOD]	apolipoprotein D	308	325	286	0	-5	-2	0.207496	-1.03698	-0.170752	0.866229
320	[APOD]	apolipoprotein D	411	370	384	0	4	14	-0.119076	0.0587714	-0.092262	-0.151033
321	[APOE]	apolipoprotein E	1298	1319	1322	-1	4	28	-1.17726	-1.36433	-0.456174	0.908155
322	[APOE]	apolipoprotein E	265	264	227	2	7	3	-0.0761938	0.476117	-0.198463	-0.67458
323	[APOE]	apolipoprotein E	713	733	653	0	4	0	-1.04178	-0.949508	-1.06318	-0.113671
324	[APOE]	apolipoprotein E	570	577	543	-1	2	-1	-0.820896	-0.79619	-1.30672	-0.510528
325	[APOH]	apolipoprotein H	448	376	419	1	12	34	-0.0353067	0.322799	0.512734	0.189935
326	[APOH]	apolipoprotein H	138	269	523	-1	18	82	0.801427	0.722323	1.15615	0.433823
327	[APOH]	apolipoprotein H	534	436	495	1	11	22	-0.924417	0.0305299	0.129802	0.0992724
328	[APOH]	apolipoprotein H	0	0	0	0	0	0	0	0	0	0
329	[APOM]	apolipoprotein M	816	762	912	-1	8	28	-0.924417	-0.728175	-0.227027	0.501149
330	[APOM]	apolipoprotein M	0	20	28	0	-1	1	0	2.55338	1.49244	0
331	[APOM]	apolipoprotein M	592	497	504	0	-3	-3	-0.371924	-0.728175	-1.30672	-0.578543
332	[APOM]	apolipoprotein M	2248	2171	1881	8	11	9	-1.17726	-1.5058	-1.6378	-0.131996
333	[APOM]	apolipoprotein M	1926	1999	1943	25	33	41	-0.568048	-0.605624	-0.574835	0.0307887
334	[APP]	amyloid beta precursor protein	247	250	228	0	0	5	0.111519	-0.160036	0.20562	0.365656
335	[APP]	amyloid beta precursor protein	79	63	76	1	-1	4	1.04263	1.1034	1.12962	0.0262198
336	[APP]	amyloid beta precursor protein	361	332	394	0	8	16	-0.371924	0.0305299	0.068577	0.0380471
337	[APP]	amyloid beta precursor protein	1463	1238	1127	3	1	1	-1.33751	-1.67313	-1.6378	0.0353341
338	[APP]	amyloid beta precursor protein	488	434	401	-1	2	2	-0.728293	-0.664856	-0.663306	0.00154912
339	[ARAP3]	ArfGAP with RhoGAP domain, ankyrin repeat and PH domain 3	3195	3115	3205	20	30	39	-1.04178	-1.13368	-1.06318	0.0704993
340	[ARF1]	ADP ribosylation factor 1	1418	1398	1307	1	4	4	-1.17726	-1.24178	-1.51385	-0.272074
341	[ARF3]	ADP ribosylation factor 3	728	818	756	-1	13	12	-0.728293	-0.35605	-0.533573	-0.177523
342	[ARF5]	ADP ribosylation factor 5	346	362	354	0	0	2	-0.497697	-0.233498	-0.533573	-0.300075
343	[ARG1]	arginase 1	30	26	27	-3	0	-1	1.98847	2.46682	1.93043	-0.536394
344	[ARG1]	arginase 1	0	0	0	0	0	0	0	0	0	0
345	[ARHGAP18]	Rho GTPase activating protein 18	7398	6137	4755	211	354	411	0.176654	0.622622	0.711989	0.0893672
346	[ARHGAP21]	Rho GTPase activating protein 21	275	397	389	-1	3	12	-0.0353067	-0.447904	0.0253949	0.473299
347	[ARHGAP31]	Rho GTPase activating protein 31	3020	2713	2712	6	14	27	-1.78648	-1.5058	-1.30672	0.199086
348	[ARHGAP35]	Rho GTPase activating protein 35	1751	1375	1279	3	25	32	-1.17726	-0.160036	-0.256497	-0.096461
349	[ARID3A]	AT-rich interaction domain 3A	2969	2761	2768	64	72	80	-0.0353067	-0.196032	-0.286935	-0.0909023
350	[ARID4B]	AT-rich interaction domain 4B	1388	1425	1196	4	7	5	-1.17726	-1.13368	-1.30672	-0.17304
351	[ARL2BP]	ADP ribosylation factor like GTPase 2 binding protein	633	580	600	4	13	14	-0.728293	-0.125399	-0.384735	-0.259336
352	[ARL6IP6]	ADP ribosylation factor like GTPase 6 interacting protein 6	1165	1215	1226	17	10	11	-0.371924	-1.03698	-1.13748	-0.100497
353	[ARSA]	arylsulfatase A	129	119	135	2	-3	-4	0.737478	0.680913	0.371821	-0.309092
354	[ARSA]	arylsulfatase A	408	398	330	0	8	15	-0.3152	0.0305299	0.223644	0.193115
355	[ARSB]	arylsulfatase B	252	251	279	-3	3	10	0.321062	0.138628	0.0894373	-0.049191
356	[ARSF]	arylsulfatase F	3264	2964	2958	22	265	420	-1.17726	0.948463	1.14959	0.201123
357	[ART3]	ADP-ribosyltransferase 3	466	543	461	1	-9	-9	-0.497697	-0.79619	-0.870439	-0.0742488
358	[ARVCF]	armadillo repeat gene deleted in velocardiofacial syndrome	2934	2989	2780	9	10	13	-1.53363	-1.87793	-1.95013	-0.0721996
359	[ASAH2]	N-acylsphingosine amidohydrolase 2	213	240	227	-2	9	36	0.207496	0.440121	1.23145	0.791329
360	[ASGR1]	asialoglycoprotein receptor 1	368	414	489	-3	8	24	-0.728293	0.0305299	0.223644	0.193115
361	[ASGR1]	asialoglycoprotein receptor 1	125	145	111	-1	-1	-1	0.533023	0.680913	0.430777	-0.250136
362	[ASGR1]	asialoglycoprotein receptor 1	393	374	360	-1	6	21	-0.211679	-0.092022	0.444949	0.536971
363	[ASGR1]	asialoglycoprotein receptor 1	352	415	378	-1	-4	-8	-0.432563	-0.728175	-0.618017	0.110158
364	[ASGR1]	asialoglycoprotein receptor 1	232	241	236	-2	2	3	0.266112	-0.059816	-0.0433956	0.0164204
365	[ASGR2]	asialoglycoprotein receptor 2	56	48	57	4	-3	1	1.60985	1.31707	1.52376	0.206695
366	[ASIP]	agouti signaling protein	118	83	122	-3	-2	-2	1.11028	1.01949	0.241326	-0.778161
367	[ASPG]	asparaginase	210	261	404	0	7	20	0.3473	0.402656	0.129802	-0.272854
368	[ASPG]	asparaginase	67	159	129	-2	-2	0	1.43347	0.42158	0.430777	0.0091971
369	[ASPM]	abnormal spindle microtubule assembly	1269	1152	967	13	36	52	-0.644523	-0.028702	0.20562	0.234322
370	[ASXL1]	additional sex combs like 1, transcriptional regulator	721	706	741	0	13	35	-0.924417	-0.196032	0.0894373	0.28547
371	[ASXL1]	additional sex combs like 1, transcriptional regulator	506	445	421	0	7	15	-0.497697	-0.233498	-0.117695	0.115803
372	[ASXL1]	additional sex combs like 1, transcriptional regulator	5017	4701	5114	15	534	496	-1.78648	1.18029	0.83065	-0.349635
373	[ATG2B]	autophagy related 2B	2639	2154	2151	10	40	70	-1.33751	-0.549984	-0.198463	0.351521
374	[ATL1]	atlastin GTPase 1	105	83	80	-1	1	4	0.846509	0.989719	0.849032	-0.140687
375	[ATL3]	atlastin GTPase 3	2087	1873	1848	5	17	32	-1.53363	-1.03698	-0.814164	0.222817
376	[ATOX1]	antioxidant 1 copper chaperone	822	696	717	0	4	1	-1.04178	-0.869651	-1.21825	-0.348596
377	[ATP1B1]	ATPase Na+/K+ transporting subunit beta 1	0	0	0	0	0	0	0	0	0	0
378	[ATP1B2]	ATPase Na+/K+ transporting subunit beta 2	26	27	29	0	2	3	2.41887	2.21548	1.72116	-0.494317
379	[ATP2A2]	ATPase sarcoplasmic/endoplasmic reticulum Ca2+ transporting 2	177	196	257	0	4	-1	0.467888	0.576338	-0.0433956	-0.619733
380	[ATP2B4]	ATPase plasma membrane Ca2+ transporting 4	268	252	254	-2	0	-1	0.0770478	0.0587714	-0.618017	-0.676788
381	[ATP5D]	ATP synthase, H+ transporting, mitochondrial F1 complex, delta subunit	413	405	329	-2	-1	-4	-0.3152	-0.447904	-0.618017	-0.170113
382	[ATP5D]	ATP synthase, H+ transporting, mitochondrial F1 complex, delta subunit	321	265	265	-2	0	3	-0.371924	0.21209	-0.227027	-0.439116
383	[ATP6V1G2]	ATPase H+ transporting V1 subunit G2	2090	2060	1956	4	6	18	-1.33751	-1.5058	-1.30672	0.199086
384	[ATRN]	attractin	165	128	138	-1	5	19	0.00376255	0.576338	1.2254	0.649066
385	[AXL]	AXL receptor tyrosine kinase	196	166	164	-2	-5	0	0.467888	0.3017	-0.286935	-0.588634
386	[AXL]	AXL receptor tyrosine kinase	181	152	136	-3	-2	1	0.266112	0.138628	0.187238	0.0486097
387	[AXL]	AXL receptor tyrosine kinase	217	205	185	0	-1	0	0.321062	0.163774	0.187238	0.0234635
388	[AXL]	AXL receptor tyrosine kinase	4573	5470	5124	7	13	16	-2.14285	-2.14196	-2.4243	-0.282344
389	[AZGP1]	alpha-2-glycoprotein 1, zinc-binding	571	548	540	-1	-1	13	-0.371924	-0.35605	-0.0433956	0.312654
390	[AZGP1]	alpha-2-glycoprotein 1, zinc-binding	304	303	275	-2	-2	-1	-0.0353067	-0.447904	-0.533573	-0.0856691
391	[AZGP1]	alpha-2-glycoprotein 1, zinc-binding	368	370	332	1	-4	-6	0.0411688	-0.447904	-1.13748	-0.689575
392	[AZGP1]	alpha-2-glycoprotein 1, zinc-binding	623	620	619	-1	9	17	-1.04178	-0.313355	-0.286935	0.0264201
393	[AZGP1]	alpha-2-glycoprotein 1, zinc-binding	556	581	515	-2	-7	-3	-0.820896	-0.79619	-0.814164	-0.0179742
394	[AZGP1]	alpha-2-glycoprotein 1, zinc-binding	83	73	66	2	-1	-3	1.32146	1.05773	1.14298	0.085246
395	[AZU1]	azurocidin 1	74	66	68	0	2	-3	1.09936	1.42986	1.01523	-0.414627
396	[AZU1]	azurocidin 1	111	100	91	1	1	-3	0.631881	1.00967	0.690649	-0.319022
397	[AZU1]	azurocidin 1	144	203	195	1	2	2	0.801427	0.363596	-0.170752	-0.534348
398	[AZU1]	azurocidin 1	320	304	318	-1	1	5	-0.3152	-0.196032	-0.143845	0.0521877
399	[AZU1]	azurocidin 1	333	360	276	3	-2	-2	-0.164159	-0.35605	-0.419767	-0.063718
400	[AZU1]	azurocidin 1	82	85	81	-3	-2	-2	0.956517	1.33108	0.743106	-0.587972
401	[B2M]	beta-2-microglobulin	169	161	320	-2	13	38	0.111519	1.3517	1.0598	-0.291906
402	[B2M]	beta-2-microglobulin	105	84	94	0	-2	1	0.650385	0.88288	0.241326	-0.641554
403	[B2M]	beta-2-microglobulin	77	56	65	0	0	-1	1.00675	1.22818	0.668807	-0.559373
404	[B2M]	beta-2-microglobulin	473	454	509	-1	13	21	-0.497697	0.112774	-0.0198945	-0.132668
405	[B2M]	beta-2-microglobulin	42	49	45	0	3	1	1.73028	1.41729	1.20702	-0.210265
406	[B3GALT5]	beta-1,3-galactosyltransferase 5	581	532	574	7	9	15	-0.261916	-0.272558	-0.350977	-0.0784191
407	[B3GAT1]	beta-1,3-glucuronyltransferase 1	156	182	159	-1	-3	-1	0.593662	-0.233498	-0.384735	-0.151237
408	[B3GAT3]	beta-1,3-glucuronyltransferase 3	26	25	0	2	-2	0	2.40902	2.88036	0	-0.471339
409	[B3GAT3]	beta-1,3-glucuronyltransferase 3	253	265	269	-1	1	4	0.3473	0.163774	-0.318404	-0.482178
410	[B3GLCT]	beta 3-glucosyltransferase	437	498	504	2	12	30	-0.371924	-0.125399	0.401767	0.527166
411	[B3GNT2]	UDP-GlcNAc:betaGal beta-1,3-N-acetylglucosaminyltransferase 2	54	35	31	-1	-3	-1	1.27772	1.85259	1.66999	-0.182604
412	[B3GNT2]	UDP-GlcNAc:betaGal beta-1,3-N-acetylglucosaminyltransferase 2	1033	1011	1093	8	5	6	-0.497697	-0.949508	-1.30672	-0.35721
413	[B3GNT4]	UDP-GlcNAc:betaGal beta-1,3-N-acetylglucosaminyltransferase 4	0	0	0	0	0	0	0	0	0	0
414	[B3GNT6]	UDP-GlcNAc:betaGal beta-1,3-N-acetylglucosaminyltransferase 6	569	666	582	0	11	42	-0.497697	-0.125399	0.575905	0.701304
415	[B4GALT1]	beta-1,4-galactosyltransferase 1	354	349	383	-2	7	15	-0.3152	0.235326	-0.092262	-0.327588
416	[B4GALT1]	beta-1,4-galactosyltransferase 1	571	532	540	-2	10	22	-0.644523	-0.059816	0.068577	0.128393
417	[B4GALT1]	beta-1,4-galactosyltransferase 1	251	209	208	0	1	1	0.00376255	-0.125399	-0.0675073	0.057892
418	[B4GALT2]	beta-1,4-galactosyltransferase 2	18	23	23	-1	-3	6	2.17818	2.34858	2.4298	0.0812213
419	[B4GAT1]	beta-1,4-glucuronyltransferase 1	34	32	37	-1	-1	1	2.10082	2.01135	1.51047	-0.50088
420	[B4GAT1]	beta-1,4-glucuronyltransferase 1	167	182	168	-3	1	9	-0.0761938	0.0305299	0.56361	0.53308
421	[BACE1]	beta-secretase 1	621	599	573	0	-2	3	-0.497697	-0.605624	-1.13748	-0.531855
422	[BACE1]	beta-secretase 1	283	334	286	-2	-3	0	-0.164159	-0.313355	-0.092262	0.221093
423	[BACE1]	beta-secretase 1	444	437	436	2	0	4	-0.432563	-0.272558	-0.574835	-0.302277
424	[BACE1]	beta-secretase 1	343	367	358	1	0	3	-0.164159	-0.447904	-0.117695	0.330209
425	[BACE1]	beta-secretase 1	228	253	210	-1	0	4	0.237293	0.440121	0.308865	-0.131257
426	[BACE1]	beta-secretase 1	603	556	529	0	0	-1	-0.820896	-0.869651	-1.21825	-0.348596
427	[BACE2]	beta-site APP-cleaving enzyme 2	709	764	620	-2	5	19	-0.644523	-0.605624	-0.0675073	0.538116
428	[BAMBI]	BMP and activin membrane bound inhibitor	625	580	558	-1	9	26	-0.644523	-0.272558	0.047237	0.319795
429	[BAMBI]	BMP and activin membrane bound inhibitor	65	78	85	0	-5	-15	1.30423	1.07627	0	0.227952
430	[BAMBI]	BMP and activin membrane bound inhibitor	48	47	46	-1	-6	-4	1.3872	1.50188	1.60782	0.105944
431	[BAMBI]	BMP and activin membrane bound inhibitor	2151	2032	1751	25	24	25	-0.728293	-0.79619	-0.994389	-0.198199
432	[BAZ1B]	bromodomain adjacent to zinc finger domain 1B	5412	5360	4860	38	72	113	-1.04178	-0.728175	-0.494067	0.234109
433	[BBS10]	Bardet-Biedl syndrome 10	69	65	71	0	-1	0	1.53281	0.948463	0.416385	-0.532078
434	[BCAM]	basal cell adhesion molecule (Lutheran blood group)	676	745	768	5	3	2	-0.728293	-0.79619	-1.40452	-0.608329
435	[BCAN]	brevican	405	369	339	1	-30	-2	-0.261916	0	-0.994389	-0.732473
436	[BCAN]	brevican	240	294	202	-3	-7	-6	-0.0353067	-0.497525	-0.456174	0.0413512
437	[BCHE]	butyrylcholinesterase	155	151	165	-1	9	16	0.511843	0.88288	0.952276	0.0693963
438	[BCHE]	butyrylcholinesterase	91	75	96	4	8	14	1.26871	1.40454	1.2254	-0.179136
439	[BCL2]	BCL2, apoptosis regulator	353	296	306	1	4	7	-0.119076	0.0305299	-0.256497	-0.287027
440	[BCL2A1]	BCL2 related protein A1	63	52	60	0	2	8	1.18313	1.60548	1.61582	0.0103483
441	[BCL2L1]	BCL2 like 1	1632	1650	1415	3	18	40	-1.33751	-0.869651	-0.350977	0.518674
442	[BCL2L1]	BCL2 like 1	1174	1170	879	0	11	17	-1.04178	-0.79619	-0.618017	0.178173
443	[BCL2L11]	BCL2 like 11	606	585	516	2	2	2	-0.371924	-0.79619	-0.761107	0.035083
444	[BCL2L12]	BCL2 like 12	1713	1391	1558	1	4	12	-1.33751	-1.67313	-1.30672	0.366417
445	[BCL2L2]	BCL2 like 2	1866	911	1590	41	23	74	0.0411688	-0.196032	0.129802	0.325835
446	[BCL2L2]	BCL2 like 2	145	137	125	1	8	12	0.737478	1.09445	0.944098	-0.150351
447	[BCL6]	B-cell CLL/lymphoma 6	5349	5865	5273	9	18	17	-2.14285	-2.14196	-2.4243	-0.282344
448	[BCLAF1]	BCL2 associated transcription factor 1	1175	962	1056	1	3	4	-1.17726	-0.949508	-1.21825	-0.268739
449	[BCLAF1]	BCL2 associated transcription factor 1	1659	1449	1095	3	25	39	-1.33751	-0.497525	-0.0675073	0.430018
450	[BDNF]	brain derived neurotrophic factor	57	35	42	1	-1	3	1.05427	1.47255	1.32865	-0.143906
451	[BGN]	biglycan	653	633	759	-2	15	35	-0.924417	-0.196032	0.0894373	0.28547
452	[BGN]	biglycan	41	46	52	-1	-4	-3	2.16193	1.64088	1.12287	-0.518005
453	[BGN]	biglycan	306	327	326	-1	8	24	-0.0761938	0.138628	0.340876	0.202248
454	[BGN]	biglycan	249	261	202	0	-4	-3	-0.164159	0.0305299	-0.092262	-0.122792
455	[BGN]	biglycan	0	0	0	0	0	0	0	0	0	0
456	[BHLHE22]	basic helix-loop-helix family member e22	2508	2554	2087	7	15	58	-1.33751	-1.13368	-0.419767	0.713911
457	[BIN1]	bridging integrator 1	1642	1641	1548	8	187	200	-1.17726	1.20454	0.999889	-0.204656
458	[BIN1]	bridging integrator 1	714	718	825	-1	9	15	-0.924417	-0.447904	-0.710919	-0.263016
459	[BIN2]	bridging integrator 2	632	536	721	-3	10	21	-0.644523	0.138628	-0.227027	-0.365655
460	[BIRC3]	baculoviral IAP repeat containing 3	378	185	211	-3	-1	-1	-0.211679	0.112774	-0.198463	-0.311237
461	[BIRC7]	baculoviral IAP repeat containing 7	310	197	311	10	15	16	0.553704	0.592026	0.168485	-0.423542
462	[BIRC7]	baculoviral IAP repeat containing 7	701	782	698	2	6	7	-0.497697	-0.869651	-0.994389	-0.124738
463	[BLMH]	bleomycin hydrolase	38	40	39	1	0	1	1.57856	1.91722	1.35011	-0.567112
464	[BLMH]	bleomycin hydrolase	239	222	223	-2	1	1	0.00376255	-0.160036	-0.092262	0.0677744
465	[BLNK]	B-cell linker	412	402	314	1	-26	-3	-0.371924	0	-0.533573	-0.161649
466	[BLVRA]	biliverdin reductase A	55	54	64	0	6	13	1.57856	1.73956	1.73878	-0.000778297
467	[BLVRB]	biliverdin reductase B	448	395	368	-2	1	-1	-0.432563	-0.313355	-0.663306	-0.349952
468	[BLVRB]	biliverdin reductase B	187	138	170	0	-3	1	0.511843	0.761946	0.109839	-0.652106
469	[BMF]	Bcl2 modifying factor	741	787	678	3	3	2	-0.371924	-1.13368	-1.13748	-0.00380009
470	[BMP1]	bone morphogenetic protein 1	614	534	569	3	8	20	-0.728293	-0.233498	-0.256497	-0.0229998
471	[BMP10]	bone morphogenetic protein 10	0	0	0	0	0	0	0	0	0	0
472	[BMP10]	bone morphogenetic protein 10	268	314	411	-1	4	21	0.294017	0.0587714	0.356477	0.297706
473	[BMP10]	bone morphogenetic protein 10	405	371	344	1	-5	-6	-0.568048	-0.664856	-0.994389	-0.329533
474	[BMP2]	bone morphogenetic protein 2	0	0	0	0	0	0	0	0	0	0
475	[BMP3]	bone morphogenetic protein 3	0	0	0	0	0	0	0	0	0	0
476	[BMP4]	bone morphogenetic protein 4	91	86	82	2	1	2	1.18313	1.07627	0.839886	-0.236389
477	[BMP4]	bone morphogenetic protein 4	0	0	0	0	0	0	0	0	0	0
478	[BMP4]	bone morphogenetic protein 4	502	511	532	-3	9	25	-0.371924	-0.092022	0.129802	0.221824
479	[BMP4]	bone morphogenetic protein 4	404	280	393	1	9	20	-0.261916	0.18825	0.0894373	-0.0988125
480	[BMP5]	bone morphogenetic protein 5	432	399	493	-1	11	18	-0.371924	0.21209	0.047237	-0.164853
481	[BMP5]	bone morphogenetic protein 5	348	389	506	-1	12	45	0.111519	0.18825	0.722478	0.534228
482	[BMP5]	bone morphogenetic protein 5	374	300	369	2	8	14	0.0770478	0.280104	0.109839	-0.170265
483	[BMP5]	bone morphogenetic protein 5	349	328	439	-1	4	14	0.0770478	0.0861697	-0.092262	-0.178432
484	[BMP6]	bone morphogenetic protein 6	1304	1457	1495	8	47	56	-0.728293	0.138628	0.0894373	-0.049191
485	[BMP6]	bone morphogenetic protein 6	931	1177	1142	2	31	39	-0.568048	-0.092022	-0.198463	-0.106441
486	[BMP6]	bone morphogenetic protein 6	1293	1259	1262	1	45	52	-1.33751	0.0587714	-0.0675073	-0.126279
487	[BMPER]	BMP binding endothelial regulator	83	80	90	-1	-1	4	1.17308	1.13837	0.743106	-0.395264
488	[BMPER]	BMP binding endothelial regulator	358	447	442	7	33	72	0.176654	0.871479	1.23145	0.359972
489	[BMPR1A]	bone morphogenetic protein receptor type 1A	73	85	80	-1	-1	-3	1.21259	0.748927	0.512734	-0.236193
490	[BMPR1A]	bone morphogenetic protein receptor type 1A	762	927	911	3	0	0	-0.497697	-1.24178	-1.51385	-0.272074
491	[BMPR1A]	bone morphogenetic protein receptor type 1A	1061	1060	838	15	13	15	-0.261916	-0.79619	-0.710919	0.0852707
492	[BMPR1A]	bone morphogenetic protein receptor type 1A	274	293	258	0	-6	-11	0.111519	-0.497525	0	0.609045
493	[BMPR1B]	bone morphogenetic protein receptor type 1B	0	0	0	0	0	0	0	0	0	0
494	[BMPR1B]	bone morphogenetic protein receptor type 1B	1019	1009	890	5	3	0	-0.728293	-1.24178	-1.51385	-0.272074
495	[BMPR1B]	bone morphogenetic protein receptor type 1B	3492	3772	3846	23	19	17	-1.04178	-1.5058	-1.78089	-0.275086
496	[BMPR2]	bone morphogenetic protein receptor type 2	358	338	318	-2	-4	-3	-0.119076	-0.497525	-0.663306	-0.165781
497	[BMPR2]	bone morphogenetic protein receptor type 2	89	89	88	1	-2	-1	0.875329	0.65223	0.356477	-0.295753
498	[BMPR2]	bone morphogenetic protein receptor type 2	69	66	56	1	-3	-8	1.15264	1.12105	0.783037	-0.338016
499	[BMPR2]	bone morphogenetic protein receptor type 2	934	1204	996	4	0	0	-0.924417	-1.5058	-1.40452	0.101286
500	[BMPR2]	bone morphogenetic protein receptor type 2	258	218	178	1	-4	-2	0.266112	0.163774	-0.0433956	-0.20717
501	[BOC]	BOC cell adhesion associated, oncogene regulated	290	311	293	-1	-2	1	0.266112	-0.728175	-0.198463	0.529712
502	[BOC]	BOC cell adhesion associated, oncogene regulated	342	407	443	-1	0	-1	-0.3152	-0.664856	-0.761107	-0.0962515
503	[BOLA1]	bolA family member 1	1418	1418	1340	3	5	4	-1.33751	-1.36433	-1.6378	-0.273472
504	[BPHL]	biphenyl hydrolase like	803	865	779	-1	8	17	-1.04178	-0.549984	-0.419767	0.130216
505	[BPI]	bactericidal/permeability-increasing protein	264	209	254	1	3	12	-0.211679	0.694925	0.340876	-0.354049
506	[BPI]	bactericidal/permeability-increasing protein	192	240	254	1	19	57	0.0770478	0.88288	1.54119	0.658313
507	[BPI]	bactericidal/permeability-increasing protein	891	630	867	-2	13	40	-1.53363	-0.160036	0.129802	0.289839
508	[BPI]	bactericidal/permeability-increasing protein	280	318	295	1	20	28	0.207496	0.666683	0.70138	0.0346968
509	[BPI]	bactericidal/permeability-increasing protein	1594	1534	1180	8	13	21	-1.04178	-0.949508	-0.814164	0.135344
510	[BPIFA2]	BPI fold containing family A member 2	607	748	728	1	2	4	-0.497697	-1.13368	-1.21825	-0.0845682
511	[BPIFA2]	BPI fold containing family A member 2	189	158	162	0	0	7	0.533023	0.666683	0.575905	-0.0907788
512	[BPIFB1]	BPI fold containing family B member 1	51	42	53	-1	1	4	1.35495	1.79572	1.58751	-0.20821
513	[BRSK2]	BR serine/threonine kinase 2	578	482	530	-1	5	15	-0.924417	-0.549984	-0.286935	0.263049
514	[BSG]	basigin (Ok blood group)	302	346	384	-2	-2	2	-0.371924	-0.605624	-0.533573	0.0720509
515	[BSG]	basigin (Ok blood group)	94	85	78	-2	0	-1	0.770034	1.12105	0.743106	-0.377947
516	[BSG]	basigin (Ok blood group)	106	86	77	-2	-1	1	0.903233	0.905266	0.743106	-0.16216
517	[BSG]	basigin (Ok blood group)	81	82	81	0	-4	-5	1.45573	0.871479	0.56361	-0.307869
518	[BSG]	basigin (Ok blood group)	161	176	143	0	-3	-1	0.533023	0.383334	0.047237	-0.336097
519	[BSG]	basigin (Ok blood group)	561	566	584	0	-6	3	-0.568048	-0.664856	-0.761107	-0.0962515
520	[BSG]	basigin (Ok blood group)	0	51	39	0	3	1	0	1.59511	1.50599	0
521	[BSG]	basigin (Ok blood group)	237	288	303	-2	-5	-7	0.00376255	-0.605624	-0.117695	0.487929
522	[BSG]	basigin (Ok blood group)	2011	1900	1909	26	24	24	-0.432563	-0.664856	-1.06318	-0.398324
523	[BSG]	basigin (Ok blood group)	525	667	650	1	-6	-6	-0.497697	-1.67313	-1.40452	0.268616
524	[BSN]	bassoon presynaptic cytomatrix protein	2143	2380	1958	3	5	4	-1.53363	-1.67313	-1.95013	-0.276995
525	[BST1]	bone marrow stromal cell antigen 1	64	81	80	-1	-3	-4	1.47743	1.21249	0.325008	-0.887483
526	[BST1]	bone marrow stromal cell antigen 1	56	59	47	-1	0	-2	1.46302	0.958952	1.19456	0.235609
527	[BST2]	bone marrow stromal cell antigen 2	356	396	408	-1	-3	-7	0.00376255	-0.605624	-0.663306	-0.0576828
528	[BST2]	bone marrow stromal cell antigen 2	539	490	482	4	4	4	-0.261916	-0.79619	-0.930346	-0.134157
529	[BST2]	bone marrow stromal cell antigen 2	1015	964	1042	8	8	12	-0.568048	-0.79619	-0.870439	-0.0742488
530	[BTC]	betacellulin	1602	1394	1432	10	15	16	-0.924417	-0.869651	-1.21825	-0.348596
531	[BTD]	biotinidase	425	438	425	-2	-4	24	-0.3152	-0.400828	0.430777	0.831605
532	[BTD]	biotinidase	295	291	300	-1	10	20	0.111519	0.476117	0.55115	0.0750328
533	[BTLA]	B and T lymphocyte associated	2113	1272	931	-2	-24	-13	-1.53363	0	0	0
534	[BTLA]	B and T lymphocyte associated	424	401	375	0	4	13	-0.164159	0.00139171	-0.170752	-0.172144
535	[BTLA]	B and T lymphocyte associated	149	150	126	1	-5	-4	0.801427	0.322799	0.168485	-0.154314
536	[BTLA]	B and T lymphocyte associated	202	214	184	-1	-1	-1	0.0411688	0.257988	-0.256497	-0.514485
537	[BTLA]	B and T lymphocyte associated	366	358	311	1	5	11	-0.261916	-0.272558	0.00302639	0.275584
538	[BTLA]	B and T lymphocyte associated	70	64	64	1	-2	-6	1.35495	1.28107	0.792757	-0.488314
539	[BTLA]	B and T lymphocyte associated	5690	7007	6342	45	52	58	-0.924417	-1.24178	-1.40452	-0.162742
540	[BTLA]	B and T lymphocyte associated	1385	1490	1413	21	17	21	-0.371924	-0.79619	-0.870439	-0.0742488
541	[BTLA]	B and T lymphocyte associated	2218	2322	2020	47	47	43	-0.0353067	-0.447904	-0.533573	-0.0856691
542	[BTLA]	B and T lymphocyte associated	2865	2784	2559	44	52	45	-0.3152	-0.497525	-0.710919	-0.213394
543	[BTLA]	B and T lymphocyte associated	2137	2342	2143	45	50	56	-0.0761938	-0.400828	-0.456174	-0.0553461
544	[BTN1A1]	butyrophilin subfamily 1 member A1	482	433	396	-3	-2	4	-0.728293	-0.79619	-0.419767	0.376422
545	[BTN1A1]	butyrophilin subfamily 1 member A1	36	33	38	-1	-3	-4	1.73562	1.47255	1.51047	0.0379142
546	[BTN1A1]	butyrophilin subfamily 1 member A1	151	169	155	-2	-7	-10	0.57391	-0.028702	0	0.602612
547	[BTN1A1]	butyrophilin subfamily 1 member A1	493	469	542	-2	6	13	-0.644523	-0.196032	-0.227027	-0.0309946
548	[BTN1A1]	butyrophilin subfamily 1 member A1	233	346	327	-4	-1	-5	-0.432563	-0.664856	-0.256497	0.408358
549	[BTN1A1]	butyrophilin subfamily 1 member A1	1598	1566	1466	19	14	19	-0.568048	-0.949508	-0.994389	-0.0448808
550	[BTN2A1]	butyrophilin subfamily 2 member A1	43	56	0	-2	-21	0	2.0043	0	0	0
551	[BTN3A1]	butyrophilin subfamily 3 member A1	101	115	97	-1	0	5	0.994462	0.622622	0.792757	0.170135
552	[BTN3A1]	butyrophilin subfamily 3 member A1	278	280	286	-1	3	4	0.321062	0.00139171	-0.170752	-0.172144
553	[BTN3A1]	butyrophilin subfamily 3 member A1	1879	2162	1913	11	16	20	-0.924417	-1.24178	-1.21825	0.0235302
554	[BTN3A1]	butyrophilin subfamily 3 member A1	2921	3210	3034	33	39	48	-0.644523	-0.869651	-0.930346	-0.0606953
555	[BTN3A2]	butyrophilin subfamily 3 member A2	520	518	609	0	-2	23	-1.04178	-0.664856	-0.0433956	0.62146
556	[BTN3A2]	butyrophilin subfamily 3 member A2	320	342	327	0	-4	-2	0.0411688	-0.549984	-0.227027	0.322957
557	[BTN3A2]	butyrophilin subfamily 3 member A2	430	477	420	1	2	22	-0.3152	-0.233498	0.325008	0.558506
558	[BTN3A2]	butyrophilin subfamily 3 member A2	191	135	148	1	2	4	0.176654	0.761946	0.416385	-0.34556
559	[BTN3A3]	butyrophilin subfamily 3 member A3	183	155	131	3	1	3	0.533023	0.476117	0.416385	-0.059732
560	[BTN3A3]	butyrophilin subfamily 3 member A3	248	223	205	-1	3	2	0.294017	0.163774	-0.256497	-0.420272
561	[BTN3A3]	butyrophilin subfamily 3 member A3	142	122	118	-1	0	2	0.397538	0.476117	0.575905	0.0997875
562	[BTN3A3]	butyrophilin subfamily 3 member A3	367	380	345	-1	-4	-2	-0.432563	-0.549984	-0.663306	-0.113323
563	[BTN3A3]	butyrophilin subfamily 3 member A3	596	607	591	0	10	22	-0.432563	-0.313355	-0.092262	0.221093
564	[BTN3A3]	butyrophilin subfamily 3 member A3	250	222	239	0	-1	5	-0.0761938	-0.059816	0.00302639	0.0628424
565	[BTN3A3]	butyrophilin subfamily 3 member A3	2316	2389	2289	15	9	12	-1.04178	-1.67313	-1.6378	0.0353341
566	[BTNL2]	butyrophilin like 2	2544	2642	2166	5	11	14	-1.53363	-1.67313	-1.40452	0.268616
567	[BTNL8]	butyrophilin like 8	2613	2845	2494	25	24	46	-0.820896	-1.13368	-0.814164	0.319515
568	[C10orf54]	chromosome 10 open reading frame 54	40	36	41	-2	1	-1	1.65769	1.79572	1.47406	-0.321659
569	[C10orf54]	chromosome 10 open reading frame 54	0	0	0	0	0	0	0	0	0	0
570	[C10orf54]	chromosome 10 open reading frame 54	2309	3116	2683	18	17	13	-1.04178	-1.5058	-1.6378	-0.131996
571	[C10orf54]	chromosome 10 open reading frame 54	2187	2106	2093	40	41	38	-0.211679	-0.549984	-0.761107	-0.211123
572	[C1QBP]	complement C1q binding protein	919	980	895	1	-2	2	-1.04178	-0.79619	-1.40452	-0.608329
573	[C1QBP]	complement C1q binding protein	928	861	903	-3	1	-2	-0.820896	-1.24178	-1.95013	-0.708353
574	[C1QL2]	complement C1q like 2	73	67	73	0	-1	-1	1.18313	0.748927	0.458908	-0.29002
575	[C1QTNF1]	C1q and tumor necrosis factor related protein 1	177	178	192	1	0	-1	0.421619	0.42158	0.149345	-0.272235
576	[C1QTNF1]	C1q and tumor necrosis factor related protein 1	382	395	404	-1	7	34	-0.371924	-0.092022	0.512734	0.604756
577	[C1QTNF4]	C1q and tumor necrosis factor related protein 4	328	158	241	19	17	18	0.981995	1.22037	0.371821	-0.848548
578	[C1QTNF9]	C1q and tumor necrosis factor related protein 9	34	32	27	-2	-7	-9	2.18139	1.76157	1.7176	-0.043966
579	[C1QTNF9]	C1q and tumor necrosis factor related protein 9	2433	2110	2253	14	97	104	-1.04178	0.440121	0.0894373	-0.350684
580	[C1R]	complement C1r	656	649	740	0	10	28	-0.371924	-0.272558	0.00302639	0.275584
581	[C1S]	complement C1s	305	362	404	2	3	11	-0.211679	-0.313355	-0.170752	0.142602
582	[C2]	complement C2	590	537	706	3	112	116	-0.728293	1.65564	1.19456	-0.461079
583	[C2]	complement C2	578	671	639	-2	5	18	-0.497697	-0.313355	-0.0675073	0.245847
584	[C2]	complement C2	78	85	74	-1	3	25	1.06576	1.46056	1.89277	0.432215
585	[C2CD2L]	C2CD2 like	1662	1988	1771	6	14	28	-1.33751	-1.24178	-0.870439	0.371338
586	[C3]	complement C3	57	42	38	-2	1	-7	2.0043	1.84468	0.976388	-0.868292
587	[C3]	complement C3	1310	1608	1589	5	29	50	-0.924417	-0.497525	-0.170752	0.326773
588	[C3]	complement C3	3385	3437	3546	21	40	77	-1.17726	-0.869651	-0.618017	0.251634
589	[C3]	complement C3	0	0	0	0	0	0	0	0	0	0
590	[C5]	complement C5	46	42	39	0	-3	-4	1.4029	1.3785	1.28985	-0.0886514
591	[C5]	complement C5	0	0	0	0	0	0	0	0	0	0
592	[C5]	complement C5	446	404	356	-1	-2	-5	-0.644523	-0.869651	-0.994389	-0.124738
593	[C5]	complement C5	27	24	32	2	-2	-2	2.27559	2.18033	1.44579	-0.734545
594	[C5]	complement C5	87	66	82	-1	0	2	0.801427	1.28107	0.70138	-0.57969
595	[C5]	complement C5	2560	2969	2778	30	68	87	-0.568048	-0.272558	-0.256497	0.0160604
596	[C5]	complement C5	15	0	0	1	0	0	2.47804	0	0	0
597	[C5]	complement C5	56	59	55	-1	2	-2	1.62205	1.29564	0.732849	-0.562789
598	[C5orf15]	chromosome 5 open reading frame 15	150	133	122	0	-3	-6	0.668508	0.343424	-0.143845	-0.487269
599	[C6]	complement C6	69	58	73	-4	0	3	1.42593	1.64088	1.11607	-0.524805
600	[C6orf25]	chromosome 6 open reading frame 25	106	110	120	-1	-2	2	0.930279	0.905266	0.325008	-0.580258
601	[C6orf25]	chromosome 6 open reading frame 25	542	614	653	6	-48	-56	-0.119076	0	0	0
602	[C7]	complement C7	690	742	731	6	7	18	-0.3152	-0.313355	-0.384735	-0.0713805
603	[C8A]	complement C8 alpha chain	4627	4680	4556	83	122	184	-0.261916	-0.125399	-0.0433956	0.0820037
604	[C8G]	complement C8 gamma chain	36	42	37	0	1	2	2.00822	1.54693	1.47406	-0.07287
605	[CA1]	carbonic anhydrase 1	691	717	527	0	9	24	-0.568048	-0.549984	0.109839	0.659823
606	[CA10]	carbonic anhydrase 10	180	147	142	2	9	11	0.631881	0.969323	0.839886	-0.129437
607	[CA2]	carbonic anhydrase 2	548	574	590	-3	8	30	-0.644523	-0.233498	0.0894373	0.322935
608	[CA3]	carbonic anhydrase 3	153	112	136	1	-3	-1	0.3473	0.708726	0.129802	-0.578924
609	[CA5A]	carbonic anhydrase 5A	489	467	449	2	5	16	-0.568048	-0.313355	-0.0198945	0.29346
610	[CA6]	carbonic anhydrase 6	33	30	45	-3	-6	0	2.12851	2.70217	1.46941	-1.23276
611	[CA7]	carbonic anhydrase 7	99	81	77	0	0	2	0.943496	0.937853	0.839886	-0.097967
612	[CA8]	carbonic anhydrase 8	1047	1027	1050	2	-1	1	-0.924417	-1.24178	-1.51385	-0.272074
613	[CA8]	carbonic anhydrase 8	815	1002	992	1	3	2	-0.924417	-1.13368	-1.40452	-0.27084
614	[CA9]	carbonic anhydrase 9	452	458	412	1	1	1	-0.0761938	-0.605624	-0.533573	0.0720509
615	[CA9]	carbonic anhydrase 9	519	410	424	0	0	6	-0.497697	-0.092022	-0.286935	-0.194913
616	[CA9]	carbonic anhydrase 9	627	570	542	1	2	1	-0.3152	-0.949508	-0.994389	-0.0448808
617	[CA9]	carbonic anhydrase 9	1289	1607	1522	11	6	10	-0.728293	-1.24178	-1.40452	-0.162742
618	[CABP5]	calcium binding protein 5	223	231	238	-1	-32	1	-0.211679	0	-0.117695	0.0939839
619	[CADM1]	cell adhesion molecule 1	0	0	0	0	0	0	0	0	0	0
620	[CADM1]	cell adhesion molecule 1	15	0	0	-2	0	0	2.87028	0	0	0
621	[CADM1]	cell adhesion molecule 1	117	163	142	-1	-7	-8	0.612979	-0.233498	-0.384735	-0.151237
622	[CADM1]	cell adhesion molecule 1	0	0	0	0	0	0	0	0	0	0
623	[CADM2]	cell adhesion molecule 2	253	251	227	-1	-4	-4	0.111519	-0.059816	-0.761107	-0.701291
624	[CADM2]	cell adhesion molecule 2	24	0	0	1	0	0	2.10082	0	0	0
625	[CADM3]	cell adhesion molecule 3	900	914	869	-2	-4	-2	-1.33751	-0.79619	-0.870439	-0.0742488
626	[CADM3]	cell adhesion molecule 3	223	351	310	0	-2	-3	0.266112	-0.447904	-1.30672	-0.858815
627	[CADM3]	cell adhesion molecule 3	288	278	338	1	-1	-3	0.00376255	0.00139171	-0.384735	-0.386127
628	[CADM3]	cell adhesion molecule 3	499	519	483	-1	6	24	-0.432563	-0.497525	0.168485	0.66601
629	[CADM3]	cell adhesion molecule 3	112	98	104	-2	-1	0	1.00675	0.440121	0.149345	-0.290776
630	[CADM3]	cell adhesion molecule 3	82	74	77	0	2	1	1.17308	1.19653	0.884738	-0.311792
631	[CADM4]	cell adhesion molecule 4	311	322	320	-2	-11	-16	0.14469	0	0	0
632	[CADM4]	cell adhesion molecule 4	0	0	0	0	0	0	0	0	0	0
633	[CALCA]	calcitonin related polypeptide alpha	438	341	309	0	10	24	-0.261916	0.3017	0.486211	0.184511
634	[CALCA]	calcitonin related polypeptide alpha	23	25	26	1	2	0	2.19413	2.00803	1.92187	-0.0861561
635	[CALCA]	calcitonin related polypeptide alpha	453	367	406	-1	7	13	-0.3152	0.0861697	-0.0433956	-0.129565
636	[CALCA]	calcitonin related polypeptide alpha	66	48	45	1	0	0	1.30423	1.49609	1.50599	0.00990671
637	[CALCA]	calcitonin related polypeptide alpha	1976	2101	1699	13	7	3	-0.924417	-1.67313	-1.95013	-0.276995
638	[CALCB]	calcitonin related polypeptide beta	28	24	0	-2	-2	0	1.96416	2.18033	0	-0.216169
639	[CALCR]	calcitonin receptor	1643	1644	1563	34	35	33	-0.0761938	-0.35605	-0.663306	-0.307257
640	[CALCR]	calcitonin receptor	778	859	757	17	19	24	0.0770478	-0.272558	-0.227027	0.045531
641	[CALM2]	calmodulin 2	46	42	44	-3	1	-4	1.32995	1.68919	1.44579	-0.243404
642	[CALML3]	calmodulin like 3	162	143	129	4	0	1	0.593662	0.343424	0.386914	0.0434905
643	[CALML4]	calmodulin like 4	3015	2787	2583	6	13	24	-1.78648	-1.5058	-1.40452	0.101286
644	[CALML5]	calmodulin like 5	255	293	284	1	-6	-11	-0.0761938	-0.549984	0	0.47379
645	[CALR]	calreticulin	319	272	307	0	3	2	-0.211679	-0.125399	-0.574835	-0.449436
646	[CALR]	calreticulin	1114	1209	1171	7	15	20	-0.728293	-0.728175	-0.761107	-0.0329315
647	[CALU]	calumenin	1054	1057	975	0	-4	-2	-1.04178	-1.24178	-1.51385	-0.272074
648	[CALU]	calumenin	2115	2183	2189	1	3	6	-2.14285	-1.87793	-2.15726	-0.279332
649	[CALU]	calumenin	342	320	339	0	-1	-2	0.0411688	-0.447904	-0.618017	-0.170113
650	[CAMK1]	calcium/calmodulin dependent protein kinase I	536	452	460	0	1	5	-0.371924	-0.79619	-0.663306	0.132884
651	[CAMK1G]	calcium/calmodulin dependent protein kinase IG	402	390	381	-4	3	10	-0.568048	-0.233498	-0.0433956	0.190102
652	[CAMK2B]	calcium/calmodulin dependent protein kinase II beta	0	0	0	0	0	0	0	0	0	0
653	[CAMK4]	calcium/calmodulin dependent protein kinase IV	85	85	74	0	0	-2	1.0771	0.812247	1.01523	0.202985
654	[CAMSAP2]	calmodulin regulated spectrin associated protein family member 2	2212	2174	2105	6	142	186	-1.53363	0.680913	0.753251	0.0723383
655	[CANT1]	calcium activated nucleotidase 1	254	282	249	0	-3	-3	0.111519	-0.059816	0.047237	0.107053
656	[CANT1]	calcium activated nucleotidase 1	394	394	402	0	5	10	-0.261916	-0.35605	-0.318404	0.037646
657	[CARD11]	caspase recruitment domain family member 11	1815	1517	1533	31	96	165	-0.3152	0.622622	0.802376	0.179754
658	[CARHSP1]	calcium regulated heat stable protein 1	576	506	629	0	5	12	-0.432563	-0.400828	-0.533573	-0.132745
659	[CARTPT]	CART prepropeptide	43	39	38	2	-1	2	1.69752	1.93899	1.87486	-0.0641278
660	[CARTPT]	CART prepropeptide	657	588	608	-1	2	38	-0.820896	-0.313355	0.416385	0.72974
661	[CARTPT]	CART prepropeptide	451	452	391	0	-1	1	-0.644523	-0.092022	-0.618017	-0.525995
662	[CARTPT]	CART prepropeptide	2485	2474	2728	18	1	0	-0.924417	-2.14196	-2.4243	-0.282344
663	[CASK]	calcium/calmodulin dependent serine protein kinase	457	495	449	-1	-1	13	-0.0353067	-0.497525	-0.092262	0.405263
664	[CASP10]	caspase 10	623	639	608	1	7	9	-0.820896	-0.728175	-0.761107	-0.0329315
665	[CASP14]	caspase 14	2358	2349	2139	3	7	11	-1.78648	-1.87793	-1.78089	0.0970399
666	[CASP3]	caspase 3	358	372	351	-2	2	9	0.0411688	-0.400828	-0.286935	0.113893
667	[CASP3]	caspase 3	826	706	605	0	14	28	-1.17726	-0.196032	0.20562	0.401652
668	[CASP7]	caspase 7	69	77	66	-1	2	6	1.09936	1.00967	1.16266	0.152989
669	[CASP8]	caspase 8	739	771	685	5	6	-1	-0.644523	-0.79619	-0.994389	-0.198199
670	[CASP8]	caspase 8	564	639	742	0	-12	-21	-0.568048	0	0	0
671	[CASQ2]	calsequestrin 2	3081	3090	2774	21	110	160	-1.17726	0.0861697	0.325008	0.238839
672	[CASQ2]	calsequestrin 2	1330	1272	1198	3	2	6	-1.04178	-0.605624	-1.30672	-0.701095
673	[CBFB]	core-binding factor beta subunit	1296	1265	1282	2	21	44	-1.04178	-0.497525	-0.117695	0.37983
674	[CBLN1]	cerebellin 1 precursor	259	267	224	2	0	2	0.321062	-0.160036	-0.198463	-0.0384267
675	[CBLN2]	cerebellin 2 precursor	168	154	157	5	-7	3	0.631881	0.343424	0.444949	0.101525
676	[CBR3]	carbonyl reductase 3	1155	1089	1036	2	-2	2	-1.17726	-1.5058	-1.51385	-0.00804599
677	[CC2D1B]	coiled-coil and C2 domain containing 1B	1765	1531	1691	20	76	118	-0.497697	0.402656	0.512734	0.110078
678	[CCDC102A]	coiled-coil domain containing 102A	850	838	795	1	-3	-1	-1.04178	-1.24178	-1.13748	0.104298
679	[CCDC134]	coiled-coil domain containing 134	285	322	386	-1	10	45	-0.119076	0.458296	1.08836	0.630065
680	[CCDC134]	coiled-coil domain containing 134	342	315	302	-4	-2	0	-0.119076	-0.125399	-0.384735	-0.259336
681	[CCDC134]	coiled-coil domain containing 134	426	420	418	-3	12	35	-0.371924	0.0587714	0.525717	0.466946
682	[CCDC134]	coiled-coil domain containing 134	269	282	293	0	7	12	0.0411688	0.383334	0.340876	-0.0424573
683	[CCDC158]	coiled-coil domain containing 158	4384	4328	3787	30	261	403	-1.04178	0.592026	0.849032	0.257005
684	[CCDC189]	coiled-coil domain containing 189	1132	1095	945	15	42	45	-0.371924	0.235326	0.149345	-0.0859806
685	[CCDC28A]	coiled-coil domain containing 28A	5692	5345	5293	25	85	130	-1.33751	-0.605624	-0.533573	0.0720509
686	[CCDC47]	coiled-coil domain containing 47	1077	1049	1002	1	2	0	-1.33751	-1.36433	-1.40452	-0.0401899
687	[CCDC8]	coiled-coil domain containing 8	5388	5649	4543	19	1702	2705	-1.53363	2.06913	2.49848	0.429346
688	[CCDC80]	coiled-coil domain containing 80	38	40	50	-1	-1	2	1.9047	1.65075	1.03778	-0.612964
689	[CCL11]	C-C motif chemokine ligand 11	409	296	359	-1	-4	9	-0.3152	0.21209	0.068577	-0.143513
690	[CCL13]	C-C motif chemokine ligand 13	32	27	35	-2	1	-1	2.04644	1.89116	1.76289	-0.12827
691	[CCL14]	C-C motif chemokine ligand 14	651	554	657	-4	19	59	-0.644523	0.18825	0.722478	0.534228
692	[CCL14]	C-C motif chemokine ligand 14	67	59	56	-1	0	-4	1.19306	1.25122	1.23746	-0.0137627
693	[CCL14]	C-C motif chemokine ligand 14	506	433	462	2	7	27	-0.644523	-0.059816	0.241326	0.301142
694	[CCL14]	C-C motif chemokine ligand 14	67	61	62	1	0	3	1.13171	1.37188	1.12962	-0.242252
695	[CCL14]	C-C motif chemokine ligand 14	65	52	60	-1	1	0	1.48455	1.49609	0.811897	-0.684191
696	[CCL15]	C-C motif chemokine ligand 15	156	156	130	0	-3	3	0.3473	0.0587714	0.371821	0.313049
697	[CCL15]	C-C motif chemokine ligand 15	62	58	56	-1	-2	0	1.66349	1.40454	1.08836	-0.316179
698	[CCL16]	C-C motif chemokine ligand 16	134	131	172	-2	-4	-3	0.930279	0.363596	-0.0675073	-0.431103
699	[CCL16]	C-C motif chemokine ligand 16	310	205	211	0	1	-3	0.0770478	0.18825	0.109839	-0.0784107
700	[CCL17]	C-C motif chemokine ligand 17	538	444	374	-1	-3	3	-0.432563	-0.497525	-0.814164	-0.316639
701	[CCL17]	C-C motif chemokine ligand 17	47	41	37	2	1	0	1.9047	1.91722	1.52376	-0.393463
702	[CCL18]	C-C motif chemokine ligand 18	26	31	34	1	-1	0	1.71949	1.80821	1.85043	0.0422263
703	[CCL2]	C-C motif chemokine ligand 2	175	182	145	1	-10	-1	0.294017	0	0.575905	0.281888
704	[CCL2]	C-C motif chemokine ligand 2	146	140	109	2	9	6	0.816713	1.18029	0.935847	-0.244438
705	[CCL20]	C-C motif chemokine ligand 20	84	65	75	0	-2	-4	0.994462	1.28107	-0.0198945	-1.30096
706	[CCL21]; [CX3CL1]	C-C motif chemokine ligand 21; C-X3-C motif chemokine ligand 1	144	142	128	-3	-3	-6	0.14469	0.343424	-0.0198945	-0.363318
707	[CCL22]	C-C motif chemokine ligand 22	46	34	38	1	3	2	1.68632	1.98445	1.31773	-0.666724
708	[CCL23]	C-C motif chemokine ligand 23	110	72	105	0	-8	-7	1.0771	1.22037	0.65769	-0.562679
709	[CCL23]	C-C motif chemokine ligand 23	3346	3427	3100	20	15	17	-1.17726	-1.67313	-1.78089	-0.107756
710	[CCL24]	C-C motif chemokine ligand 24	56	77	87	1	-14	-23	1.61597	0	0	0
711	[CCL24]	C-C motif chemokine ligand 24	562	540	443	0	13	28	-0.568048	0.0305299	0.458908	0.428378
712	[CCL27]	C-C motif chemokine ligand 27	0	0	0	0	0	0	0	0	0	0
713	[CCL27]	C-C motif chemokine ligand 27	29	21	21	-3	-4	-8	1.60985	2.40853	2.71936	0.310829
714	[CCL27]	C-C motif chemokine ligand 27	444	430	421	0	9	62	-0.211679	0.138628	1.20081	1.06218
715	[CCL27]	C-C motif chemokine ligand 27	384	365	411	-2	11	22	-0.644523	0.138628	0.223644	0.0850162
716	[CCL27]	C-C motif chemokine ligand 27	375	361	461	-1	2	13	-0.164159	0.00139171	-0.170752	-0.172144
717	[CCL27]	C-C motif chemokine ligand 27	37	36	30	-1	0	0	1.80227	1.50763	1.65864	0.151012
718	[CCL27]	C-C motif chemokine ligand 27	0	0	0	0	0	0	0	0	0	0
719	[CCL27]	C-C motif chemokine ligand 27	46	0	41	1	0	3	1.61597	0	1.34479	-0.271179
720	[CCL28]	C-C motif chemokine ligand 28	197	178	140	0	1	2	0.553704	0.21209	0.20562	-0.00646985
721	[CCL3]	C-C motif chemokine ligand 3	228	221	206	2	-3	-4	0.533023	-0.549984	-0.286935	0.263049
722	[CCL3]	C-C motif chemokine ligand 3	26	35	25	2	-4	2	1.91778	1.77452	1.72825	-0.0462738
723	[CCL3L1]	C-C motif chemokine ligand 3 like 1	31	29	31	-1	-3	0	1.96416	1.76157	1.54979	-0.211779
724	[CCL3L3]	C-C motif chemokine ligand 3 like 3	27	0	25	2	0	2	1.93917	0	1.93043	-0.00874155
725	[CCL3L3]	C-C motif chemokine ligand 3 like 3	75	50	52	0	-1	2	0.846509	1.60548	0.839886	-0.76559
726	[CCL4]	C-C motif chemokine ligand 4	239	250	223	-1	2	-2	0.0411688	0.138628	0.0253949	-0.113233
727	[CCL4L1]	C-C motif chemokine ligand 4 like 1	219	184	203	3	-1	-1	0.294017	-0.196032	-0.227027	-0.0309946
728	[CCL4L2]	C-C motif chemokine ligand 4 like 2	0	0	0	0	0	0	0	0	0	0
729	[CCL5]; [CX3CL1]	C-C motif chemokine ligand 5; C-X3-C motif chemokine ligand 1	165	140	146	0	0	1	0.421619	0.440121	0.223644	-0.216477
730	[CCL7]	C-C motif chemokine ligand 7	0	0	0	0	0	0	0	0	0	0
731	[CCL8]	C-C motif chemokine ligand 8	76	80	0	-1	-32	0	1.44837	0	0	0
732	[CCL8]	C-C motif chemokine ligand 8	382	444	461	-1	7	22	-0.3152	-0.313355	0.275709	0.589064
733	[CCL8]	C-C motif chemokine ligand 8	148	120	81	1	-1	0	0.703669	0.576338	0.802376	0.226039
734	[CCNA1]	cyclin A1	34	32	26	1	-1	2	1.85031	2.02777	1.69227	-0.3355
735	[CCNB2]	cyclin B2	0	0	0	0	0	0	0	0	0	0
736	[CCNE1]	cyclin E1	44	40	48	-2	2	1	1.79234	1.54693	1.793	0.246066
737	[CD101]	CD101 molecule	534	490	500	-1	4	11	-0.728293	-0.313355	-0.227027	0.0863278
738	[CD109]	CD109 molecule	207	339	323	1	0	5	0.14469	0.0861697	-0.350977	-0.437147
739	[CD14]	CD14 molecule	506	466	532	0	-4	24	-0.3152	-0.313355	0.308865	0.622219
740	[CD14]	CD14 molecule	980	1003	928	0	2	6	-1.04178	-1.5058	-1.40452	0.101286
741	[CD14]	CD14 molecule	1107	1102	1012	5	5	7	-0.924417	-1.36433	-1.06318	0.30115
742	[CD14]	CD14 molecule	684	654	609	-2	3	19	-0.497697	-0.664856	-0.117695	0.54716
743	[CD14]	CD14 molecule	238	286	327	-1	-1	12	0.176654	0.163774	0.241326	0.0775515
744	[CD14]	CD14 molecule	760	780	726	-2	1	2	-1.04178	-0.949508	-1.06318	-0.113671
745	[CD14]	CD14 molecule	133	167	0	1	-22	0	0.943496	0	0	0
746	[CD14]	CD14 molecule	293	336	260	-2	9	37	-0.0761938	0.544132	1.08836	0.544229
747	[CD14]	CD14 molecule	243	271	271	0	8	22	0.0770478	0.42158	0.65769	0.23611
748	[CD14]	CD14 molecule	370	348	326	0	-1	0	0.14469	-0.125399	-0.761107	-0.635708
749	[CD14]	CD14 molecule	514	484	560	-1	3	3	-0.164159	-0.35605	-1.06318	-0.70713
750	[CD14]	CD14 molecule	825	840	770	11	13	12	-0.3152	-0.497525	-0.663306	-0.165781
751	[CD14]	CD14 molecule	1675	1758	1493	16	19	23	-0.728293	-0.869651	-0.930346	-0.0606953
752	[CD160]	CD160 molecule	58	55	63	0	2	4	1.67498	1.00967	1.14959	0.139915
753	[CD160]	CD160 molecule	416	401	467	0	12	20	-0.432563	0.0305299	0.068577	0.0380471
754	[CD160]	CD160 molecule	189	193	176	1	-11	-14	0.397538	0	0	0
755	[CD160]	CD160 molecule	134	117	133	0	4	2	0.703669	0.88288	0.623517	-0.259363
756	[CD163]	CD163 molecule	167	143	129	-2	-3	0	0.467888	0.280104	0.292435	0.012331
757	[CD163]	CD163 molecule	576	761	756	-2	-5	-4	-1.04178	-1.24178	-1.30672	-0.0649412
758	[CD164]	CD164 molecule	0	0	0	0	0	0	0	0	0	0
759	[CD177]	CD177 molecule	259	266	292	2	16	53	0.237293	0.637545	1.46473	0.827187
760	[CD177]	CD177 molecule	216	214	195	1	1	2	0.593662	0.0305299	0.00302639	-0.0275035
761	[CD177]	CD177 molecule	318	329	296	2	-1	-2	0.00376255	-0.272558	-0.663306	-0.390749
762	[CD177]	CD177 molecule	389	365	465	-1	0	18	-0.497697	0.0861697	-0.0433956	-0.129565
763	[CD177]	CD177 molecule	259	337	360	3	-23	-44	0.14469	0	0	0
764	[CD177]	CD177 molecule	167	142	148	0	0	1	0.650385	0.761946	-0.0675073	-0.829453
765	[CD177]	CD177 molecule	1935	1818	1679	36	40	33	-0.119076	-0.35605	-0.663306	-0.307257
766	[CD180]	CD180 molecule	30	30	43	-1	-5	-3	1.82181	1.68919	1.16266	-0.526532
767	[CD19]	CD19 molecule	143	132	148	0	2	7	0.631881	0.787441	0.646438	-0.141003
768	[CD19]	CD19 molecule	154	128	134	2	1	5	0.668508	0.836401	0.55115	-0.285251
769	[CD19]	CD19 molecule	92	102	94	2	2	6	1.03084	0.787441	0.763286	-0.0241546
770	[CD19]	CD19 molecule	389	401	371	14	19	26	0.668508	0.42158	0.525717	0.104137
771	[CD19]	CD19 molecule	1577	1289	1497	28	20	37	-0.261916	-0.664856	-0.456174	0.208681
772	[CD19]	CD19 molecule	1458	1540	1456	25	34	42	-0.261916	-0.35605	-0.350977	0.00507255
773	[CD1B]; [B2M]	CD1b molecule; beta-2-microglobulin	22	29	0	0	2	0	2.77442	2.46278	0	0.311641
774	[CD1B]	CD1b molecule	1938	1888	1868	21	26	36	-0.644523	-0.664856	-0.710919	-0.0460637
775	[CD1D]; [B2M]	CD1d molecule; beta-2-microglobulin	62	72	58	-1	0	2	1.2411	1.18844	1.18193	-0.00651071
776	[CD1D]	CD1d molecule	59	62	66	1	5	4	1.43347	1.41729	1.26693	-0.150357
777	[CD2]	CD2 molecule	79	76	82	-1	-3	-2	1.03084	0.948463	0.753251	-0.195212
778	[CD2]	CD2 molecule	187	186	180	-1	-2	-5	0.490141	0.0861697	-0.143845	-0.230014
779	[CD2]	CD2 molecule	413	454	436	3	1	2	-0.497697	-0.447904	-0.814164	-0.36626
780	[CD2]	CD2 molecule	482	481	473	-1	16	37	-0.432563	0.3017	0.635049	0.333349
781	[CD2]	CD2 molecule	282	179	219	1	-2	-10	0.14469	0.402656	0	-0.257966
782	[CD200]	CD200 molecule	200	193	211	-3	-1	3	0.445058	0.42158	0.308865	-0.112715
783	[CD200]	CD200 molecule	46	41	38	-2	-1	-4	1.2222	1.74842	1.43132	-0.317102
784	[CD200]	CD200 molecule	23	38	0	-1	-11	0	2.28989	0	0	0
785	[CD200]	CD200 molecule	148	217	195	-2	-14	-17	0.533023	0	0	0
786	[CD200]	CD200 molecule	225	273	272	-3	2	9	0.111519	-0.160036	0.047237	0.207273
787	[CD200]	CD200 molecule	93	83	71	-2	-1	-3	1.12106	0.871479	0.944098	0.0726189
788	[CD200]	CD200 molecule	2336	2760	2304	46	47	43	-0.164159	-0.605624	-0.710919	-0.105296
789	[CD200]	CD200 molecule	2193	3200	2812	15	15	13	-0.924417	-1.5058	-1.78089	-0.275086
790	[CD200R1]	CD200 receptor 1	558	501	679	-2	-4	8	-0.644523	-0.447904	-0.456174	-0.00827034
791	[CD200R1]	CD200 receptor 1	111	224	182	-2	-3	-1	0.889392	-0.160036	-0.198463	-0.0384267
792	[CD200R1]	CD200 receptor 1	292	230	314	1	7	16	0.207496	0.440121	0.458908	0.0187864
793	[CD200R1]	CD200 receptor 1	0	19	0	0	-1	0	0	2.24163	0	0
794	[CD200R1]	CD200 receptor 1	2043	2065	1614	17	18	7	-0.728293	-1.03698	-1.40452	-0.367537
795	[CD200R1]	CD200 receptor 1	614	627	532	2	-1	6	-0.568048	-1.03698	-0.618017	0.418964
796	[CD200R1L]	CD200 receptor 1 like	46	39	36	0	-2	3	1.51929	1.16375	1.68119	0.517446
797	[CD209]	CD209 molecule	884	832	849	-2	-1	-2	-1.04178	-1.36433	-1.40452	-0.0401899
798	[CD209]	CD209 molecule	1779	2114	1754	19	8	4	-0.568048	-1.36433	-2.15726	-0.792934
799	[CD209]	CD209 molecule	3331	3635	4193	14	2	8	-1.33751	-2.14196	-2.4243	-0.282344
800	[CD22]	CD22 molecule	288	266	277	-1	0	-3	-0.211679	0.0587714	-0.533573	-0.592344
801	[CD22]	CD22 molecule	29	28	39	0	0	1	2.09021	1.998	1.63553	-0.362465
802	[CD22]	CD22 molecule	142	137	120	0	-1	-6	0.57391	0.235326	0.646438	0.411113
803	[CD22]	CD22 molecule	3518	5033	4244	14	21	25	-1.33751	-1.87793	-1.78089	0.0970399
804	[CD226]	CD226 molecule	59	61	67	-1	0	-6	1.32146	0.916258	1.26693	0.350672
805	[CD226]	CD226 molecule	0	0	0	0	0	0	0	0	0	0
806	[CD226]	CD226 molecule	1364	1373	1315	20	19	22	-0.371924	-0.79619	-0.870439	-0.0742488
807	[CD226]	CD226 molecule	4384	5307	5159	19	23	22	-1.53363	-1.87793	-1.95013	-0.0721996
808	[CD24]	CD24 molecule	858	906	1061	8	-11	-25	-0.371924	0	0	0
809	[CD244]	CD244 molecule	321	326	311	0	-1	-2	-0.261916	-0.35605	-0.533573	-0.177523
810	[CD244]	CD244 molecule	373	371	282	-2	-1	1	0.0770478	-0.949508	-0.350977	0.598531
811	[CD244]	CD244 molecule	0	21	20	0	1	1	0	2.02451	1.7897	0
812	[CD244]	CD244 molecule	561	866	860	6	7	5	-0.261916	-0.728175	-0.994389	-0.266213
813	[CD244]	CD244 molecule	2276	2138	2124	25	25	23	-0.644523	-0.869651	-1.13748	-0.267828
814	[CD248]	CD248 molecule	212	185	174	-1	-4	-5	0.14469	0.0305299	-0.198463	-0.228993
815	[CD27]	CD27 molecule	288	313	310	3	-2	-2	0.266112	-0.272558	-0.419767	-0.14721
816	[CD27]	CD27 molecule	2249	2185	2024	39	43	38	-0.3152	-0.447904	-0.814164	-0.36626
817	[CD27]	CD27 molecule	503	525	420	2	2	0	-0.371924	-0.605624	-0.494067	0.111557
818	[CD274]	CD274 molecule	226	216	221	-1	0	-2	0.0770478	0.18825	-0.494067	-0.682317
819	[CD274]	CD274 molecule	410	396	395	4	2	8	0.0411688	-0.233498	-0.350977	-0.117479
820	[CD274]	CD274 molecule	242	223	150	1	0	-2	-0.497697	-0.447904	0.168485	0.616388
821	[CD274]	CD274 molecule	214	221	212	-1	1	4	0.0411688	0.257988	0.00302639	-0.254961
822	[CD274]	CD274 molecule	199	230	194	0	1	2	0.3473	-0.125399	0.129802	0.255202
823	[CD274]	CD274 molecule	0	0	17	0	0	-1	0	0	2.01191	0
824	[CD274]	CD274 molecule	333	295	237	0	2	12	-0.119076	-0.125399	0.340876	0.466276
825	[CD274]	CD274 molecule	213	191	159	0	-3	-1	0.111519	-0.092022	0.0894373	0.181459
826	[CD274]	CD274 molecule	426	394	351	3	0	-1	-0.261916	-0.605624	-0.533573	0.0720509
827	[CD274]	CD274 molecule	259	269	239	-2	2	-2	0.176654	-0.160036	-0.286935	-0.126898
828	[CD274]	CD274 molecule	867	934	1118	-2	-2	8	-1.17726	-1.03698	-1.30672	-0.269737
829	[CD274]	CD274 molecule	181	159	155	-2	1	3	0.294017	0.576338	0.292435	-0.283903
830	[CD274]	CD274 molecule	693	747	760	12	10	13	-0.164159	-0.447904	-0.618017	-0.170113
831	[CD274]	CD274 molecule	1546	1461	1362	9	1	1	-1.04178	-1.5058	-1.6378	-0.131996
832	[CD274]	CD274 molecule	1455	1635	1458	15	23	19	-0.497697	-0.664856	-0.994389	-0.329533
833	[CD276]	CD276 molecule	226	222	204	1	-1	-2	0.237293	0.00139171	-0.456174	-0.457566
834	[CD276]	CD276 molecule	43	47	35	0	-5	-7	1.65185	1.62587	1.44579	-0.180084
835	[CD276]	CD276 molecule	277	268	235	-2	-1	8	0.176654	0.607452	0.20562	-0.401832
836	[CD276]	CD276 molecule	734	875	829	-1	3	18	-0.820896	-0.79619	-0.814164	-0.0179742
837	[CD276]	CD276 molecule	137	112	103	0	-1	-3	0.737478	0.576338	0.711989	0.135651
838	[CD276]	CD276 molecule	0	32	32	0	-4	-3	0	1.98786	1.87486	0
839	[CD276]	CD276 molecule	73	111	99	-1	-1	1	1.00675	0.544132	0.635049	0.0909171
840	[CD276]	CD276 molecule	43	77	76	1	-8	-11	1.88245	1.20454	0	0.677901
841	[CD276]	CD276 molecule	0	0	0	0	0	0	0	0	0	0
842	[CD276]	CD276 molecule	1785	1586	1569	30	28	27	-0.3152	-0.497525	-0.814164	-0.316639
843	[CD276]	CD276 molecule	984	986	863	13	13	14	-0.261916	-0.605624	-0.814164	-0.208541
844	[CD276]	CD276 molecule	749	1063	1043	9	-20	-34	-0.3152	0	0	0
845	[CD28]	CD28 molecule	1155	1169	1142	9	9	19	-0.728293	-0.869651	-0.761107	0.108544
846	[CD28]	CD28 molecule	17822	17535	17676	21	20	20	-2.75207	-3.15024	-3.44409	-0.293849
847	[CD300A]	CD300a molecule	973	1062	1137	-1	-1	4	-1.17726	-1.5058	-1.30672	0.199086
848	[CD300A]	CD300a molecule	1355	1265	1349	10	-1	21	-0.728293	-0.949508	-0.814164	0.135344
849	[CD300A]	CD300a molecule	314	327	322	0	-1	-1	0.00376255	-0.447904	-0.870439	-0.422535
850	[CD300A]	CD300a molecule	49	55	51	0	-5	-3	1.47743	1.21249	0.773214	-0.439277
851	[CD300A]	CD300a molecule	1460	1651	1614	14	25	54	-0.728293	-0.664856	-0.170752	0.494103
852	[CD300C]	CD300c molecule	881	981	958	0	1	9	-0.644523	-1.13368	-1.06318	0.0704993
853	[CD300C]	CD300c molecule	432	405	364	-1	-3	-2	-0.568048	-0.447904	-0.618017	-0.170113
854	[CD300C]	CD300c molecule	170	181	165	-1	-11	-12	0.372778	0	0	0
855	[CD300C]	CD300c molecule	262	297	254	-2	-1	11	0.111519	0.257988	0.53852	0.280533
856	[CD300C]	CD300c molecule	21	30	24	-3	-7	1	2.37623	1.28107	1.76289	0.48182
857	[CD300C]	CD300c molecule	1096	993	993	15	8	17	-0.3152	-0.728175	-0.761107	-0.0329315
858	[CD300E]	CD300e molecule	3334	3134	2802	61	63	59	-0.211679	-0.400828	-0.663306	-0.262478
859	[CD300LF]	CD300 molecule like family member f	1395	1677	1444	15	10	8	-0.644523	-1.13368	-1.40452	-0.27084
860	[CD300LG]	CD300 molecule like family member g	326	285	332	0	4	16	-0.371924	-0.160036	0.241326	0.401362
861	[CD300LG]	CD300 molecule like family member g	95	79	70	-3	2	-4	0.445058	0.848243	0.512734	-0.335509
862	[CD300LG]	CD300 molecule like family member g	182	224	215	-3	-9	-17	0.294017	-0.125399	0	0.419416
863	[CD300LG]	CD300 molecule like family member g	250	254	268	-2	1	5	0.14469	0.0861697	-0.227027	-0.313197
864	[CD300LG]	CD300 molecule like family member g	57	50	51	-1	-2	-2	1.3872	1.18844	0.893454	-0.294989
865	[CD300LG]	CD300 molecule like family member g	115	108	97	-1	-2	-1	0.612979	0.637545	0.499567	-0.137978
866	[CD300LG]	CD300 molecule like family member g	2106	2171	1770	45	48	51	-0.0761938	-0.313355	-0.318404	-0.00504897
867	[CD320]	CD320 molecule	171	176	158	-2	-5	-3	0.57391	0.0305299	-0.170752	-0.201282
868	[CD320]	CD320 molecule	334	374	376	-2	2	6	-0.371924	-0.233498	-0.286935	-0.0534369
869	[CD320]	CD320 molecule	752	913	759	7	0	2	-0.432563	-0.869651	-1.51385	-0.6442
870	[CD33]	CD33 molecule	783	639	833	0	8	23	-0.644523	-0.272558	-0.286935	-0.0143767
871	[CD33]	CD33 molecule	40	38	34	1	0	-4	1.5395	1.98103	1.42645	-0.554584
872	[CD33]	CD33 molecule	43	34	44	0	0	2	1.82181	2.04069	1.43132	-0.609372
873	[CD33]	CD33 molecule	726	732	802	3	1	-2	-0.728293	-1.13368	-1.13748	-0.00380009
874	[CD33]	CD33 molecule	2017	2226	1745	17	16	12	-0.644523	-1.24178	-1.51385	-0.272074
875	[CD33]	CD33 molecule	4863	4348	4677	58	59	69	-0.568048	-0.79619	-0.930346	-0.134157
876	[CD33]	CD33 molecule	1349	1345	1227	8	2	1	-0.728293	-1.5058	-1.51385	-0.00804599
877	[CD34]	CD34 molecule	542	483	518	2	2	1	-0.3152	-0.605624	-0.710919	-0.105296
878	[CD34]	CD34 molecule	62	44	53	2	0	2	1.47743	1.33801	1.33406	-0.00394417
879	[CD34]	CD34 molecule	247	230	230	5	3	2	0.445058	0.00139171	0.0894373	0.0880456
880	[CD34]	CD34 molecule	648	685	647	7	4	3	-0.261916	-0.728175	-0.994389	-0.266213
881	[CD36]	CD36 molecule	579	372	408	0	2	0	-0.568048	-0.233498	-0.814164	-0.580666
882	[CD36]	CD36 molecule	104	106	107	-2	1	-2	0.91686	0.65223	0.919121	0.266891
883	[CD36]	CD36 molecule	31	40	41	-3	-2	-3	1.9764	1.42986	1.48788	0.0580229
884	[CD37]	CD37 molecule	827	750	656	6	7	6	-0.728293	-0.79619	-0.994389	-0.198199
885	[CD38]	CD38 molecule	251	346	414	-2	1	5	-0.3152	-0.664856	-0.256497	0.408358
886	[CD38]	CD38 molecule	163	135	143	-3	0	-3	0.3473	0.163774	0.763286	0.599512
887	[CD38]	CD38 molecule	1088	1157	1317	-2	8	17	-1.04178	-1.03698	-0.994389	0.0425925
888	[CD38]	CD38 molecule	0	0	0	0	0	0	0	0	0	0
889	[CD38]	CD38 molecule	35	45	43	1	-1	-1	1.64005	1.22818	1.3814	0.153224
890	[CD3D]; [CD3E]	CD3d molecule; CD3e molecule	126	101	99	0	-4	0	0.981995	0.708726	0.512734	-0.195992
891	[CD3D]	CD3d molecule	187	176	172	-1	-1	0	0.294017	-0.125399	0.068577	0.193976
892	[CD3D]	CD3d molecule	185	168	160	0	1	3	0.397538	0.322799	0.168485	-0.154314
893	[CD3D]	CD3d molecule	188	174	149	1	2	1	0.294017	0.383334	-0.286935	-0.670268
894	[CD3D]	CD3d molecule	632	680	635	4	3	2	-0.261916	-0.869651	-0.761107	0.108544
895	[CD3D]; [CD3E]	CD3d molecule; CD3e molecule	508	466	439	3	0	4	-0.3152	-0.313355	-0.663306	-0.349952
896	[CD3E]; [CD3G]	CD3e molecule; CD3g molecule	1628	1316	1411	19	11	11	-0.644523	-1.03698	-1.30672	-0.269737
897	[CD3E]	CD3e molecule	706	735	635	-2	1	10	-0.924417	-1.13368	-0.710919	0.42276
898	[CD3E]	CD3e molecule	245	223	227	-1	-1	-2	0.237293	-0.160036	-0.456174	-0.296138
899	[CD3E]	CD3e molecule	231	214	214	0	-4	-2	0.176654	-0.092022	-0.256497	-0.164476
900	[CD3E]	CD3e molecule	189	164	159	-2	-5	-6	0.176654	0.138628	0.668807	0.530179
901	[CD3E]	CD3e molecule	506	516	472	2	-2	-1	-0.644523	-0.869651	-0.870439	-0.000787572
902	[CD3E]	CD3e molecule	750	675	657	-2	2	18	-0.432563	-0.605624	-0.318404	0.28722
903	[CD3E]	CD3e molecule	253	263	236	1	0	2	-0.211679	-0.092022	-0.350977	-0.258955
904	[CD3E]	CD3e molecule	1239	1248	1276	10	13	12	-0.728293	-0.949508	-1.13748	-0.187971
905	[CD3E]	CD3e molecule	787	842	794	1	0	-1	-1.17726	-1.24178	-1.6378	-0.396024
906	[CD3E]; [CD3D]	CD3e molecule; CD3d molecule	723	794	750	6	3	1	-0.371924	-1.13368	-0.663306	0.470372
907	[CD3E]; [CD3G]	CD3e molecule; CD3g molecule	755	623	681	7	7	6	-0.3152	-0.549984	-0.930346	-0.380363
908	[CD4]	CD4 molecule	2878	3053	3077	28	31	45	-0.728293	-0.949508	-0.994389	-0.0448808
909	[CD4]	CD4 molecule	342	289	331	-1	14	15	-0.119076	0.722323	0.258677	-0.463646
910	[CD4]	CD4 molecule	207	223	304	0	32	85	0.612979	1.4545	1.78307	0.328571
911	[CD4]	CD4 molecule	122	136	178	-1	12	21	0.846509	1.13837	0.976388	-0.161982
912	[CD4]	CD4 molecule	832	754	823	7	13	22	-0.497697	-0.313355	-0.318404	-0.00504897
913	[CD40]	CD40 molecule	468	508	547	-3	2	14	-0.3152	-0.664856	-0.318404	0.346452
914	[CD40]	CD40 molecule	1067	1299	1404	9	8	7	-0.497697	-1.24178	-1.21825	0.0235302
915	[CD40]	CD40 molecule	349	355	313	0	0	0	-0.0761938	-0.233498	-1.06318	-0.829682
916	[CD40]	CD40 molecule	78	72	75	1	0	1	0.943496	1.28107	0.927522	-0.353549
917	[CD40]	CD40 molecule	235	215	202	-2	-7	-6	0.266112	-0.196032	-0.419767	-0.223735
918	[CD40]	CD40 molecule	444	458	422	-3	4	17	-0.644523	-0.125399	0.0894373	0.214837
919	[CD40]	CD40 molecule	34	31	37	-1	-4	-1	1.63409	2.08455	1.69227	-0.392287
920	[CD40]	CD40 molecule	522	577	555	1	-5	-4	-0.568048	-1.03698	-1.40452	-0.367537
921	[CD40]	CD40 molecule	2037	2000	1983	29	25	25	-0.432563	-0.728175	-0.994389	-0.266213
922	[CD40]	CD40 molecule	1490	1509	1437	15	2	-17	-0.568048	-1.13368	0	0.565631
923	[CD40LG]	CD40 ligand	615	487	576	-1	10	30	-0.568048	-0.233498	0.187238	0.420736
924	[CD40LG]	CD40 ligand	1011	1253	885	2	5	6	-1.04178	-1.36433	-1.13748	0.22685
925	[CD40LG]	CD40 ligand	195	175	155	2	6	7	0.421619	0.592026	0.646438	0.054412
926	[CD40LG]	CD40 ligand	0	0	0	0	0	0	0	0	0	0
927	[CD40LG]	CD40 ligand	474	472	578	2	0	-1	-0.644523	-1.03698	-0.814164	0.222817
928	[CD40LG]	CD40 ligand	766	768	761	9	15	18	-0.497697	-0.196032	-0.350977	-0.154945
929	[CD44]	CD44 molecule (Indian blood group)	536	525	546	0	1	7	-0.644523	-0.447904	-0.814164	-0.36626
930	[CD44]	CD44 molecule (Indian blood group)	0	0	0	0	0	0	0	0	0	0
931	[CD44]	CD44 molecule (Indian blood group)	0	0	0	0	0	0	0	0	0	0
932	[CD44]	CD44 molecule (Indian blood group)	195	196	168	-1	-11	-8	0.237293	0	0.258677	0.021384
933	[CD44]	CD44 molecule (Indian blood group)	334	331	314	0	-4	5	-0.3152	0.0305299	-0.256497	-0.287027
934	[CD44]	CD44 molecule (Indian blood group)	27	0	0	-3	0	0	2.23731	0	0	0
935	[CD44]	CD44 molecule (Indian blood group)	371	383	373	4	-5	-7	-0.164159	-0.497525	-0.814164	-0.316639
936	[CD44]	CD44 molecule (Indian blood group)	687	754	724	13	5	3	-0.0353067	-0.664856	-0.930346	-0.265491
937	[CD46]	CD46 molecule	2129	2286	2229	0	3	6	-1.53363	-1.67313	-1.95013	-0.276995
938	[CD46]	CD46 molecule	99	88	111	-1	-2	-4	1.2317	0.592026	0.325008	-0.267018
939	[CD46]	CD46 molecule	161	140	121	0	-13	-13	0.631881	0	0	0
940	[CD46]	CD46 molecule	354	348	327	0	-2	-1	-0.261916	-0.125399	-0.618017	-0.492618
941	[CD46]	CD46 molecule	553	557	577	0	-2	6	-0.568048	-0.272558	-0.663306	-0.390749
942	[CD46]	CD46 molecule	68	70	56	-2	-2	-1	1.32146	1.09445	0.999889	-0.0945598
943	[CD47]	CD47 molecule	29	0	23	1	0	0	2.25813	0	2.39948	0.141345
944	[CD47]	CD47 molecule	19	0	0	-2	0	0	3.02317	0	0	0
945	[CD47]	CD47 molecule	81	96	85	-1	-4	-3	1.18313	0.905266	0.356477	-0.548789
946	[CD47]	CD47 molecule	416	426	472	-1	0	11	-0.497697	-0.447904	-0.092262	0.355642
947	[CD47]	CD47 molecule	16	0	0	0	0	0	2.39655	0	0	0
948	[CD47]	CD47 molecule	0	0	0	0	0	0	0	0	0	0
949	[CD47]	CD47 molecule	1544	1766	1556	15	13	13	-0.644523	-1.24178	-1.30672	-0.0649412
950	[CD47]	CD47 molecule	1532	1737	1523	25	0	-1	-0.211679	-1.67313	-2.15726	-0.484128
951	[CD47]	CD47 molecule	2477	2520	2921	46	37	45	-0.119076	-0.664856	-0.870439	-0.205583
952	[CD48]	CD48 molecule	58	59	59	-3	-1	0	1.48455	1.3241	0.893454	-0.430645
953	[CD48]	CD48 molecule	0	0	27	0	0	0	0	0	2.23706	0
954	[CD48]	CD48 molecule	43	52	51	2	1	1	1.76701	1.6309	1.38652	-0.244383
955	[CD48]	CD48 molecule	82	114	122	0	-2	-2	1.04263	0.3017	0.149345	-0.152355
956	[CD48]	CD48 molecule	94	68	56	-3	-2	1	0.785871	1.22037	0.858088	-0.362281
957	[CD48]	CD48 molecule	1913	1909	1724	31	31	28	-0.3152	-0.605624	-0.870439	-0.264815
958	[CD48]	CD48 molecule	1245	1184	1295	18	13	18	-0.3152	-0.79619	-0.994389	-0.198199
959	[CD48]	CD48 molecule	1925	2050	2193	27	27	35	-0.371924	-0.79619	-0.814164	-0.0179742
960	[CD5]	CD5 molecule	36	37	29	-1	-1	-1	1.75667	1.68447	1.27846	-0.406013
961	[CD5]	CD5 molecule	43	43	39	-2	-2	-1	1.49161	1.54693	1.45056	-0.0963711
962	[CD5]	CD5 molecule	92	97	96	0	-5	-6	0.889392	0.440121	0.512734	0.0726129
963	[CD5]	CD5 molecule	36	31	29	-2	-3	-4	1.90029	2.37794	1.73528	-0.642653
964	[CD52]	CD52 molecule	2778	3146	2837	55	59	55	-0.211679	-0.447904	-0.710919	-0.263016
965	[CD52]	CD52 molecule	1666	1600	1283	24	21	20	-0.371924	-0.728175	-0.814164	-0.0859887
966	[CD55]	CD55 molecule (Cromer blood group)	287	245	260	0	-2	3	0.14469	0.00139171	0.047237	0.0458453
967	[CD55]	CD55 molecule (Cromer blood group)	96	130	92	-1	-8	-8	0.533023	0.969323	0.763286	-0.206037
968	[CD55]	CD55 molecule (Cromer blood group)	59	59	45	1	-3	1	1.48455	1.20454	1.16266	-0.0418847
969	[CD55]	CD55 molecule (Cromer blood group)	196	201	212	1	-2	-3	0.397538	-0.059816	0.047237	0.107053
970	[CD55]	CD55 molecule (Cromer blood group)	445	421	431	-2	3	8	-0.432563	-0.272558	-0.286935	-0.0143767
971	[CD55]	CD55 molecule (Cromer blood group)	34	33	36	-2	0	0	2.13867	1.57401	1.45531	-0.118698
972	[CD55]	CD55 molecule (Cromer blood group)	1027	991	885	8	12	11	-0.644523	-0.664856	-0.870439	-0.205583
973	[CD58]	CD58 molecule	55	48	49	0	1	-1	1.44837	1.50763	0.732849	-0.774783
974	[CD58]	CD58 molecule	45	37	35	2	-2	0	1.37122	1.55786	1.63943	0.0815677
975	[CD58]	CD58 molecule	20	42	28	-1	-6	-2	2.35279	1.61062	1.76289	0.152272
976	[CD58]	CD58 molecule	1786	1983	1797	36	42	50	-0.0761938	-0.313355	-0.384735	-0.0713805
977	[CD59]	CD59 molecule	27	27	29	0	3	-5	2.24331	2.15519	1.43132	-0.723866
978	[CD59]	CD59 molecule	0	0	0	0	0	0	0	0	0	0
979	[CD5L]	CD5 molecule like	957	1058	994	-1	14	33	-1.33751	-0.728175	-0.286935	0.441241
980	[CD5L]	CD5 molecule like	430	438	402	-2	1	-2	-0.261916	-0.400828	-0.710919	-0.310091
981	[CD5L]	CD5 molecule like	197	200	208	1	-4	-3	0.207496	0.138628	-0.494067	-0.632695
982	[CD5L]	CD5 molecule like	344	341	256	0	3	19	-0.568048	-0.196032	0.611841	0.807874
983	[CD5L]	CD5 molecule like	256	248	219	0	-15	-21	0.00376255	0	0	0
984	[CD5L]	CD5 molecule like	61	75	66	1	-4	-5	1.15264	1.61062	1.16913	-0.441489
985	[CD6]	CD6 molecule	1100	1384	1265	0	1	0	-0.924417	-1.67313	-1.78089	-0.107756
986	[CD63]	CD63 molecule	35	42	30	2	0	1	2.20979	1.43608	2.04511	0.609025
987	[CD68]	CD68 molecule	11354	9892	8855	24	17	16	-2.14285	-2.51408	-2.80067	-0.28659
988	[CD68]	CD68 molecule	739	855	821	6	6	10	-0.497697	-0.497525	-0.930346	-0.432821
989	[CD68]	CD68 molecule	245	178	194	4	-1	-8	0.720736	0.280104	-0.533573	-0.813677
990	[CD69]	CD69 molecule	43	39	42	1	2	1	1.48455	1.65564	1.15615	-0.499494
991	[CD69]	CD69 molecule	55	58	50	0	-2	-4	1.53281	1.56327	1.33944	-0.22383
992	[CD69]	CD69 molecule	177	186	157	4	-1	-2	0.372778	0.493599	0.068577	-0.425022
993	[CD69]	CD69 molecule	63	67	67	0	1	2	1.3872	1.16375	0.884738	-0.27901
994	[CD7]	CD7 molecule	352	353	300	-1	4	10	0.00376255	-0.160036	-0.0433956	0.116641
995	[CD7]	CD7 molecule	252	266	232	1	-2	-4	0.111519	-0.092022	-0.227027	-0.135005
996	[CD7]	CD7 molecule	350	329	409	-2	7	11	-0.644523	0.00139171	-0.092262	-0.0936537
997	[CD7]	CD7 molecule	0	0	0	0	0	0	0	0	0	0
998	[CD7]	CD7 molecule	26	26	0	-1	0	0	2.43584	1.80406	0	0.631776
999	[CD70]	CD70 molecule	601	511	436	2	1	-5	-0.644523	-0.497525	-1.30672	-0.809193
1000	[CD70]	CD70 molecule	39	0	0	-4	0	0	1.62205	0	0	0
1001	[CD70]	CD70 molecule	277	269	246	1	4	5	0.0770478	0.112774	-0.227027	-0.339801
1002	[CD70]	CD70 molecule	467	466	451	-1	9	29	-0.644523	0.18825	0.430777	0.242527
1003	[CD70]	CD70 molecule	30	0	33	-1	0	2	2.47114	0	1.50599	-0.965147
1004	[CD70]	CD70 molecule	977	770	749	10	12	15	-0.432563	-0.400828	-0.574835	-0.174007
1005	[CD72]	CD72 molecule	5755	6675	6051	377	443	468	0.930279	0.774782	0.575905	-0.198877
1006	[CD72]	CD72 molecule	1038	1784	1123	41	62	0	0.668508	0.42158	-0.117695	-0.539275
1007	[CD74]	CD74 molecule	78	85	78	-1	-5	1	0.686264	0.666683	0.976388	0.309705
1008	[CD74]	CD74 molecule	131	105	119	0	0	0	0.593662	0.774782	0.47266	-0.302122
1009	[CD74]	CD74 molecule	68	66	61	-3	0	0	1.41064	1.38508	1.08836	-0.29672
1010	[CD79A]	CD79a molecule	1484	1485	1253	14	18	12	-0.644523	-0.79619	-1.21825	-0.422057
1011	[CD79B]	CD79b molecule	427	403	423	0	3	10	0.0411688	-0.35605	-0.384735	-0.0286856
1012	[CD79B]	CD79b molecule	141	208	224	-1	-6	-5	0.969348	-0.313355	-0.143845	0.16951
1013	[CD79B]	CD79b molecule	428	427	447	-2	2	12	-0.432563	-0.233498	-0.256497	-0.0229998
1014	[CD79B]	CD79b molecule	3273	3304	3389	42	474	702	-0.497697	1.41094	1.54119	0.130258
1015	[CD80]	CD80 molecule	1144	1163	1001	20	18	17	-0.261916	-0.549984	-0.761107	-0.211123
1016	[CD80]	CD80 molecule	59	67	59	0	-1	-1	1.27772	0.905266	1.19456	0.289296
1017	[CD80]	CD80 molecule	197	170	217	0	0	8	-0.261916	-0.196032	-0.092262	0.10377
1018	[CD80]	CD80 molecule	427	422	417	-1	0	8	-0.371924	-0.728175	-0.350977	0.377199
1019	[CD80]	CD80 molecule	72	76	73	-1	2	0	1.44837	0.836401	0.679792	-0.156608
1020	[CD80]	CD80 molecule	113	143	118	1	-4	-6	0.956517	0.343424	0.458908	0.115484
1021	[CD80]	CD80 molecule	86	114	83	-3	-1	-3	0.903233	0.527595	0.83065	0.303055
1022	[CD80]	CD80 molecule	0	0	0	0	0	0	0	0	0	0
1023	[CD80]	CD80 molecule	676	683	716	0	-1	-1	-0.644523	-0.728175	-1.13748	-0.409303
1024	[CD80]	CD80 molecule	1559	1577	1432	35	32	33	-0.0761938	-0.400828	-0.533573	-0.132745
1025	[CD80]	CD80 molecule	548	880	994	5	-26	-40	-0.261916	0	0	0
1026	[CD81]	CD81 molecule	36	35	37	1	1	3	1.99642	1.74842	1.27271	-0.475711
1027	[CD81]	CD81 molecule	24	23	26	2	2	0	2.27847	2.52163	1.94731	-0.574325
1028	[CD81]	CD81 molecule	346	307	311	3	1	-2	-0.164159	0.163774	-0.710919	-0.874694
1029	[CD81]	CD81 molecule	750	904	886	12	3	-3	-0.211679	-1.36433	-1.30672	0.0576107
1030	[CD82]	CD82 molecule	40	44	40	-2	-2	0	1.83618	1.08541	1.49698	0.411576
1031	[CD83]	CD83 molecule	1541	1653	1304	0	5	10	-1.78648	-1.36433	-1.40452	-0.0401899
1032	[CD83]	CD83 molecule	91	75	81	0	-2	-1	0.445058	1.18844	0.635049	-0.553394
1033	[CD83]	CD83 molecule	604	664	617	-2	-3	-4	-0.497697	-0.664856	-1.40452	-0.739663
1034	[CD83]	CD83 molecule	489	447	344	-2	5	18	-0.261916	-0.233498	0.386914	0.620412
1035	[CD83]	CD83 molecule	182	147	146	-3	-8	-16	0.266112	0.0305299	0	0.235582
1036	[CD83]	CD83 molecule	2934	3585	3286	11	17	16	-1.53363	-1.67313	-1.78089	-0.107756
1037	[CD84]	CD84 molecule	0	67	57	0	0	-1	0	1.19653	1.23145	0
1038	[CD84]	CD84 molecule	55	51	48	-2	2	-3	1.54613	1.53587	1.33944	-0.196432
1039	[CD84]	CD84 molecule	32	32	26	2	-2	1	2.1652	2.15235	1.96934	-0.183008
1040	[CD86]	CD86 molecule	170	199	184	0	2	13	0.553704	-0.092022	0.679792	0.771814
1041	[CD86]	CD86 molecule	485	383	346	-2	-64	6	-0.497697	0	-0.170752	0.326945
1042	[CD86]	CD86 molecule	57	59	64	0	-2	-2	1.49161	1.15537	0.292435	-0.862932
1043	[CD86]	CD86 molecule	207	240	205	-2	-2	-2	0.176654	-0.196032	-0.170752	0.0252801
1044	[CD86]	CD86 molecule	249	231	224	-1	-3	-2	0.0770478	-0.35605	0.047237	0.403287
1045	[CD86]	CD86 molecule	36	48	43	-1	-2	-1	1.64005	1.53029	1.24343	-0.286867
1046	[CD86]	CD86 molecule	0	0	0	0	0	0	0	0	0	0
1047	[CD86]	CD86 molecule	298	388	372	0	-4	1	0.14469	-0.605624	-0.870439	-0.264815
1048	[CD86]	CD86 molecule	521	524	485	13	10	11	0.294017	-0.059816	-0.286935	-0.227119
1049	[CD8A]	CD8a molecule	0	0	0	0	0	0	0	0	0	0
1050	[CD8B]	CD8b molecule	439	377	362	-3	2	18	-0.432563	-0.233498	0.258677	0.492174
1051	[CD8B]	CD8b molecule	161	175	154	-2	-27	-2	0.321062	0	0.258677	-0.0623854
1052	[CD8B]	CD8b molecule	517	416	480	-2	9	34	-0.568048	0.0305299	0.55115	0.52062
1053	[CD8B]	CD8b molecule	200	287	221	1	11	7	0.294017	0.343424	0.430777	0.0873529
1054	[CD9]	CD9 molecule	42	36	42	0	-6	-7	1.9221	1.81644	1.3554	-0.461038
1055	[CD9]	CD9 molecule	78	65	66	1	-4	-1	1.17308	1.33108	0.679792	-0.651286
1056	[CD9]	CD9 molecule	18	0	0	2	0	0	2.10082	0	0	0
1057	[CD93]	CD93 molecule	234	260	247	-1	-1	3	0.176654	-0.272558	0.068577	0.341135
1058	[CD93]	CD93 molecule	861	847	352	2	1	-1	-0.820896	-1.13368	-1.40452	-0.27084
1059	[CD93]	CD93 molecule	336	381	380	0	1	-1	-0.371924	-0.196032	-0.761107	-0.565075
1060	[CD93]	CD93 molecule	243	233	261	-1	-1	6	0.176654	-0.233498	0.047237	0.280735
1061	[CD93]	CD93 molecule	153	134	121	-2	-2	-3	0.875329	0.383334	-0.0198945	-0.403228
1062	[CD93]	CD93 molecule	1846	2678	2710	9	94	85	-1.33751	-0.028702	-0.318404	-0.289702
1063	[CD93]	CD93 molecule	1501	1445	2218	33	16	22	-0.0761938	-0.79619	-1.06318	-0.266989
1064	[CD96]	CD96 molecule	325	380	311	-1	-2	-2	-0.211679	-0.605624	-0.710919	-0.105296
1065	[CD96]	CD96 molecule	0	25	0	0	3	0	0	2.09369	0	0
1066	[CD99]	CD99 molecule	845	796	734	1	1	8	-0.924417	-0.869651	-0.930346	-0.0606953
1067	[CD99]	CD99 molecule	582	614	560	0	0	1	-0.644523	-0.949508	-0.761107	0.188401
1068	[CD99]	CD99 molecule	923	894	823	0	-7	-8	-1.17726	-0.869651	-1.21825	-0.348596
1069	[CD99]	CD99 molecule	760	756	658	-3	-22	-24	-1.04178	0	0	0
1070	[CD99]	CD99 molecule	3453	3394	3273	52	47	49	-0.371924	-0.664856	-0.930346	-0.265491
1071	[CD99]	CD99 molecule	2319	2084	1848	16	10	11	-1.04178	-1.5058	-1.6378	-0.131996
1072	[CD99L2]	CD99 molecule like 2	230	205	218	0	-1	-3	0.0770478	0.00139171	-0.384735	-0.386127
1073	[CD99L2]	CD99 molecule like 2	285	316	283	-3	8	14	0.14469	0.322799	0.241326	-0.0814731
1074	[CD99L2]	CD99 molecule like 2	674	711	622	5	-7	-7	-0.497697	-1.36433	-0.930346	0.433983
1075	[CDC37]	cell division cycle 37	688	612	643	1	0	11	-0.644523	-0.549984	-0.574835	-0.0248511
1076	[CDCP1]	CUB domain containing protein 1	463	699	563	1	1	2	-0.261916	-0.869651	-1.13748	-0.267828
1077	[CDCP1]	CUB domain containing protein 1	272	295	262	2	4	10	0.372778	-0.497525	0.129802	0.627328
1078	[CDCP1]	CUB domain containing protein 1	1036	1009	999	12	1	4	-0.497697	-1.24178	-1.40452	-0.162742
1079	[CDH1]	cadherin 1	135	148	102	2	2	3	0.785871	0.322799	0.444949	0.12215
1080	[CDH1]	cadherin 1	94	116	127	0	-2	-6	0.703669	0.42158	0.292435	-0.129145
1081	[CDH1]	cadherin 1	249	252	236	-1	3	7	-0.3152	-0.160036	-0.092262	0.0677744
1082	[CDH1]	cadherin 1	543	598	542	1	3	15	-0.568048	-0.728175	-0.256497	0.471678
1083	[CDH1]	cadherin 1	217	219	216	0	-3	-4	0.00376255	-0.125399	0.0894373	0.214837
1084	[CDH1]	cadherin 1	2847	2906	3048	6	3	13	-1.78648	-2.14196	-1.95013	0.191828
1085	[CDH1]	cadherin 1	102	131	117	0	-5	-5	0.943496	0.937853	0.811897	-0.125956
1086	[CDH1]	cadherin 1	1054	1060	1100	9	7	13	-0.568048	-0.949508	-0.930346	0.0191616
1087	[CDH10]	cadherin 10	358	345	350	2	-4	-2	-0.261916	-0.497525	-0.494067	0.00345833
1088	[CDH11]	cadherin 11	527	517	556	-1	7	13	-0.3152	-0.549984	-0.494067	0.0559169
1089	[CDH11]	cadherin 11	554	618	570	-4	5	17	-0.371924	-0.549984	-0.170752	0.379232
1090	[CDH11]	cadherin 11	709	772	717	-2	3	8	-1.17726	-0.549984	-0.710919	-0.160935
1091	[CDH11]	cadherin 11	687	589	626	-1	10	26	-0.924417	-0.233498	0.00302639	0.236524
1092	[CDH12]	cadherin 12	135	100	117	-1	1	4	0.703669	0.576338	0.600016	0.0236788
1093	[CDH12]	cadherin 12	53	40	48	2	2	3	1.64597	1.76157	1.39666	-0.364904
1094	[CDH13]	cadherin 13	408	508	495	0	-2	2	-0.164159	-0.949508	-0.930346	0.0191616
1095	[CDH15]	cadherin 15	409	374	310	3	2	2	-0.164159	-0.497525	-0.710919	-0.213394
1096	[CDH16]	cadherin 16	333	351	425	4	18	17	-0.728293	0.440121	0.00302639	-0.437095
1097	[CDH16]	cadherin 16	451	364	405	0	2	11	-0.211679	0.322799	-0.286935	-0.609733
1098	[CDH17]	cadherin 17	133	178	212	-1	7	31	0.57391	0.799928	1.18827	0.388341
1099	[CDH17]	cadherin 17	197	252	200	0	-25	-19	0.490141	0	0	0
1100	[CDH17]	cadherin 17	348	372	345	1	9	20	-0.0353067	0.0861697	0.371821	0.285651
1101	[CDH17]	cadherin 17	50	49	47	-1	2	2	1.66925	1.59511	1.31773	-0.277378
1102	[CDH2]	cadherin 2	2598	2701	2082	4	8	14	-1.78648	-1.87793	-1.51385	0.36408
1103	[CDH2]	cadherin 2	62	51	63	0	3	3	1.65769	1.42359	1.03778	-0.385812
1104	[CDH2]	cadherin 2	139	119	122	-1	-1	6	0.57391	0.761946	0.56361	-0.198336
1105	[CDH2]	cadherin 2	309	326	326	0	7	26	0.0770478	0.112774	0.611841	0.499068
1106	[CDH20]	cadherin 20	348	338	315	0	1	1	0.00376255	-0.400828	-0.350977	0.049851
1107	[CDH3]	cadherin 3	681	593	642	-3	8	24	-0.728293	-0.313355	-0.0198945	0.29346
1108	[CDH3]	cadherin 3	436	412	428	-1	2	16	-0.728293	-0.272558	-0.0198945	0.252663
1109	[CDH3]	cadherin 3	285	291	340	2	-43	-64	0.0411688	0	0	0
1110	[CDH4]	cadherin 4	292	290	273	-1	6	21	-0.164159	0.0587714	0.65769	0.598919
1111	[CDH4]	cadherin 4	723	745	665	14	29	58	-0.0761938	0.163774	0.70138	0.537606
1112	[CDH5]	cadherin 5	208	193	218	0	-1	6	0.511843	0.493599	0.356477	-0.137122
1113	[CDH5]	cadherin 5	264	323	272	3	3	7	0.0770478	-0.233498	0.187238	0.420736
1114	[CDH5]	cadherin 5	500	550	507	2	-29	7	-0.261916	0	-0.663306	-0.40139
1115	[CDH6]	cadherin 6	404	404	435	-1	8	22	-0.497697	0.138628	0.241326	0.102698
1116	[CDH6]	cadherin 6	230	167	166	-2	1	4	0.237293	0.3017	0.223644	-0.0780553
1117	[CDH6]	cadherin 6	413	409	383	0	0	3	-0.164159	-0.125399	-0.227027	-0.101628
1118	[CDH6]	cadherin 6	1905	1850	2082	-2	-10	-8	-1.78648	0	-1.21825	0.568234
1119	[CDH6]	cadherin 6	219	241	231	0	-4	-2	0.176654	-0.059816	-0.350977	-0.291161
1120	[CDH6]	cadherin 6	406	470	411	3	0	2	-0.211679	-0.549984	-0.761107	-0.211123
1121	[CDH7]	cadherin 7	655	661	633	1	-11	-11	-0.820896	0	0	0
1122	[CDH8]	cadherin 8	413	402	432	0	-2	-5	-0.211679	-0.549984	-0.286935	0.263049
1123	[CDH8]	cadherin 8	67	77	57	0	-5	-1	1.16292	1.30284	1.3232	0.0203671
1124	[CDH8]	cadherin 8	0	0	0	0	0	0	0	0	0	0
1125	[CDH9]	cadherin 9	1147	1194	1237	-3	10	24	-1.33751	-0.79619	-0.618017	0.178173
1126	[CDH9]	cadherin 9	353	341	371	-1	7	19	-0.211679	0.138628	0.292435	0.153807
1127	[CDHR2]	cadherin related family member 2	3005	2744	2417	2	106	239	-2.14285	0.138628	0.753251	0.614623
1128	[CDK1]; [CCNE1]	cyclin dependent kinase 1; cyclin E1	231	112	0	2	2	0	0.14469	0.88288	0	-0.73819
1129	[CDK1]	cyclin dependent kinase 1	103	97	108	-1	-3	3	1.0771	0.958952	0.65769	-0.301262
1130	[CDK12]	cyclin dependent kinase 12	505	370	369	1	45	84	-0.568048	1.30284	1.57511	0.272269
1131	[CDK16]	cyclin dependent kinase 16	16	0	0	-3	0	0	2.3788	0	0	0
1132	[CDK2AP1]	cyclin dependent kinase 2 associated protein 1	189	137	123	2	0	1	0.553704	0.637545	0.646438	0.0088931
1133	[CDK2AP2]	cyclin dependent kinase 2 associated protein 2	135	125	125	-5	-18	-32	0.816713	0	0	0
1134	[CDK4]	cyclin dependent kinase 4	690	670	591	3	3	10	-0.728293	-0.728175	-0.419767	0.308408
1135	[CDK5]	cyclin dependent kinase 5	670	383	394	-1	-3	6	-0.728293	-0.160036	-0.198463	-0.0384267
1136	[CDKAL1]	CDK5 regulatory subunit associated protein 1 like 1	776	947	932	1	33	64	-0.820896	0.112774	0.486211	0.373437
1137	[CDNF]	cerebral dopamine neurotrophic factor	103	80	75	1	-1	-1	0.801427	1.12105	0.811897	-0.309156
1138	[CDNF]	cerebral dopamine neurotrophic factor	408	470	574	-3	19	72	-0.371924	0.343424	1.01523	0.671809
1139	[CDNF]	cerebral dopamine neurotrophic factor	51	74	74	1	-2	-1	1.26871	1.4545	0.867056	-0.587443
1140	[CDNF]	cerebral dopamine neurotrophic factor	67	62	63	-1	-3	-3	1.65769	1.28107	0.984288	-0.296782
1141	[CDNF]	cerebral dopamine neurotrophic factor	2985	3028	2873	55	45	65	-0.164159	-0.549984	-0.456174	0.0938098
1142	[CDON]	cell adhesion associated, oncogene regulated	294	380	350	-1	-3	-6	-0.119076	-0.664856	-0.994389	-0.329533
1143	[CDON]	cell adhesion associated, oncogene regulated	50	47	48	0	0	3	1.61597	1.61062	1.51492	-0.0956977
1144	[CDSN]	corneodesmosin	104	101	122	1	1	0	1.15264	0.787441	0.56361	-0.223831
1145	[CDSN]	corneodesmosin	249	210	223	2	-1	-1	0.111519	-0.125399	-0.318404	-0.193004
1146	[CEACAM1]	carcinoembryonic antigen related cell adhesion molecule 1	609	453	540	-1	1	4	-0.728293	-0.549984	-0.994389	-0.444405
1147	[CEACAM1]	carcinoembryonic antigen related cell adhesion molecule 1	0	0	0	0	0	0	0	0	0	0
1148	[CEACAM1]	carcinoembryonic antigen related cell adhesion molecule 1	0	0	0	0	0	0	0	0	0	0
1149	[CEACAM1]	carcinoembryonic antigen related cell adhesion molecule 1	103	119	98	-4	-6	-9	0.686264	0.65223	0.732849	0.0806193
1150	[CEACAM1]	carcinoembryonic antigen related cell adhesion molecule 1	210	296	301	-3	-20	-14	-0.0761938	0	0	0
1151	[CEACAM1]	carcinoembryonic antigen related cell adhesion molecule 1	127	201	172	-2	-2	-8	0.511843	-0.664856	-0.663306	0.00154912
1152	[CEACAM1]	carcinoembryonic antigen related cell adhesion molecule 1	0	0	0	0	0	0	0	0	0	0
1153	[CEACAM19]	carcinoembryonic antigen related cell adhesion molecule 19	334	298	280	2	13	33	-0.0761938	0.476117	0.992122	0.516004
1154	[CEACAM19]	carcinoembryonic antigen related cell adhesion molecule 19	1972	2163	2054	17	22	30	-0.728293	-1.03698	-0.930346	0.106635
1155	[CEACAM20]	carcinoembryonic antigen related cell adhesion molecule 20	415	403	387	12	12	10	0.467888	0.138628	0.047237	-0.0913913
1156	[CEACAM21]	carcinoembryonic antigen related cell adhesion molecule 21	482	427	407	1	8	17	-0.261916	-0.125399	0.068577	0.193976
1157	[CEACAM21]	carcinoembryonic antigen related cell adhesion molecule 21	821	800	818	-1	-12	-18	-1.04178	0	0	0
1158	[CEACAM21]	carcinoembryonic antigen related cell adhesion molecule 21	490	476	490	-2	8	28	-0.261916	-0.125399	0.292435	0.417834
1159	[CEACAM3]	carcinoembryonic antigen related cell adhesion molecule 3	488	448	467	0	6	19	-0.728293	-0.272558	0.00302639	0.275584
1160	[CEACAM3]	carcinoembryonic antigen related cell adhesion molecule 3	182	190	162	-3	-6	-2	0.372778	0.00139171	0.047237	0.0458453
1161	[CEACAM3]	carcinoembryonic antigen related cell adhesion molecule 3	336	348	499	-1	-3	1	0.0411688	-0.028702	-0.286935	-0.258233
1162	[CEACAM3]	carcinoembryonic antigen related cell adhesion molecule 3	0	0	28	0	0	4	0	0	1.78307	0
1163	[CEACAM5]	carcinoembryonic antigen related cell adhesion molecule 5	88	89	85	1	-2	-5	0.737478	0.848243	-0.170752	-1.019
1164	[CEACAM5]	carcinoembryonic antigen related cell adhesion molecule 5	696	1081	899	-3	-18	-15	-1.04178	0	0	0
1165	[CEACAM5]	carcinoembryonic antigen related cell adhesion molecule 5	0	0	0	0	0	0	0	0	0	0
1166	[CEACAM5]	carcinoembryonic antigen related cell adhesion molecule 5	129	121	116	1	-5	-9	0.801427	0.235326	-0.318404	-0.553729
1167	[CEACAM6]	carcinoembryonic antigen related cell adhesion molecule 6	0	0	0	0	0	0	0	0	0	0
1168	[CEACAM6]	carcinoembryonic antigen related cell adhesion molecule 6	0	0	0	0	0	0	0	0	0	0
1169	[CEACAM6]	carcinoembryonic antigen related cell adhesion molecule 6	209	224	199	-2	-10	-11	0.266112	0	0	0
1170	[CEACAM6]	carcinoembryonic antigen related cell adhesion molecule 6	32	0	0	-3	0	0	1.9264	0	0	0
1171	[CEACAM7]	carcinoembryonic antigen related cell adhesion molecule 7	41	53	45	-5	-6	-11	1.54613	0.694925	0	0.851204
1172	[CEACAM8]	carcinoembryonic antigen related cell adhesion molecule 8	2699	2862	2837	-1	3	7	-1.78648	-1.87793	-1.95013	-0.0721996
1173	[CEACAM8]	carcinoembryonic antigen related cell adhesion molecule 8	0	0	0	0	0	0	0	0	0	0
1174	[CEACAM8]	carcinoembryonic antigen related cell adhesion molecule 8	28	30	20	0	-3	-6	2.016	1.76591	1.77303	0.00712882
1175	[CEACAM8]	carcinoembryonic antigen related cell adhesion molecule 8	127	143	117	-1	-2	-5	0.511843	0.163774	0.0894373	-0.0743371
1176	[CEACAM8]	carcinoembryonic antigen related cell adhesion molecule 8	373	369	324	0	-1	13	-0.728293	-0.400828	0.068577	0.469405
1177	[CEACAM8]	carcinoembryonic antigen related cell adhesion molecule 8	0	0	0	0	0	0	0	0	0	0
1178	[CEBPA]	CCAAT/enhancer binding protein alpha	0	0	0	0	0	0	0	0	0	0
1179	[CEBPG]	CCAAT/enhancer binding protein gamma	582	658	686	1	5	17	-0.432563	-0.549984	-0.318404	0.23158
1180	[CECR1]	cat eye syndrome chromosome region, candidate 1	0	0	0	0	0	0	0	0	0	0
1181	[CENPJ]	centromere protein J	2014	1938	1893	7	11	14	-1.33751	-1.24178	-1.40452	-0.162742
1182	[CEP104]	centrosomal protein 104	63	60	57	-2	0	1	1.17308	1.13837	1.14298	0.00460904
1183	[CEP164]	centrosomal protein 164	3847	3841	3502	15	36	51	-1.53363	-1.13368	-0.930346	0.203332
1184	[CEP170B]	centrosomal protein 170B	575	423	337	8	12	21	-0.164159	0.163774	0.386914	0.22314
1185	[CEP250]	centrosomal protein 250	1270	1111	1074	32	68	120	0.0770478	0.592026	0.919121	0.327095
1186	[CEP290]	centrosomal protein 290	2382	2365	2106	23	51	62	-0.644523	-0.35605	-0.318404	0.037646
1187	[CEP57]	centrosomal protein 57	1162	1043	937	4	4	3	-1.04178	-1.03698	-1.51385	-0.476869
1188	[CER1]	cerberus 1, DAN family BMP antagonist	448	396	389	0	10	15	0.00376255	0.00139171	0.129802	0.128411
1189	[CER1]	cerberus 1, DAN family BMP antagonist	127	117	118	1	1	3	0.631881	0.493599	0.340876	-0.152723
1190	[CER1]	cerberus 1, DAN family BMP antagonist	804	768	903	-2	17	30	-1.17726	-0.196032	-0.117695	0.0783372
1191	[CES1]	carboxylesterase 1	421	395	462	-1	5	16	-0.432563	-0.272558	0.047237	0.319795
1192	[CES2]	carboxylesterase 2	56	52	44	-1	-3	1	1.85962	1.35848	0.96842	-0.390056
1193	[CES2]	carboxylesterase 2	343	284	460	-2	-12	22	-0.0761938	0	0.223644	0.299838
1194	[CETN2]	centrin 2	175	151	144	0	2	0	0.0770478	0.560376	0.416385	-0.143991
1195	[CETN2]	centrin 2	189	195	199	-3	38	31	0.57391	2.04709	1.49698	-0.550106
1196	[CFB]	complement factor B	443	481	451	2	5	11	-0.211679	0.163774	-0.143845	-0.307619
1197	[CFB]	complement factor B	522	710	720	1	10	13	-0.497697	-0.35605	-0.419767	-0.063718
1198	[CFB]	complement factor B	198	215	294	2	-4	-2	0.266112	-0.125399	-0.574835	-0.449436
1199	[CFC1]	cripto, FRL-1, cryptic family 1	26	21	0	0	1	0	1.98847	1.96375	0	0.0247183
1200	[CFD]	complement factor D	103	96	90	0	0	-1	1.20288	0.65223	0.512734	-0.139496
1201	[CFD]	complement factor D	0	0	0	0	0	0	0	0	0	0
1202	[CFD]	complement factor D	0	0	0	0	0	0	0	0	0	0
1203	[CFD]	complement factor D	33	29	28	-1	1	-2	2.11823	2.18033	1.7897	-0.390633
1204	[CFH]	complement factor H	242	271	271	-1	3	-1	0.445058	-0.059816	-0.761107	-0.701291
1205	[CFH]	complement factor H	88	100	103	2	1	1	0.903233	0.787441	0.679792	-0.107649
1206	[CFHR1]	complement factor H related 1	695	583	514	-1	13	35	-0.728293	-0.028702	0.444949	0.473651
1207	[CFHR1]	complement factor H related 1	22	27	24	0	-6	3	2.7326	3.16347	1.99881	-1.16465
1208	[CFHR1]	complement factor H related 1	357	355	343	1	10	22	-0.211679	0.3017	0.386914	0.0852148
1209	[CFHR1]	complement factor H related 1	152	135	135	0	2	4	0.994462	0.363596	0.575905	0.212309
1210	[CFHR2]	complement factor H related 2	411	357	331	3	1	1	-0.211679	-0.447904	-0.618017	-0.170113
1211	[CFHR2]	complement factor H related 2	407	451	514	0	3	16	-0.3152	-0.497525	-0.227027	0.270498
1212	[CFHR2]	complement factor H related 2	743	763	742	0	0	2	-0.820896	-1.24178	-1.40452	-0.162742
1213	[CFHR5]	complement factor H related 5	538	411	448	0	5	24	-0.568048	-0.400828	0.20562	0.606448
1214	[CFHR5]	complement factor H related 5	29	36	37	1	-4	0	1.86882	1.75721	1.85043	0.0932269
1215	[CFHR5]	complement factor H related 5	404	435	415	2	8	22	-0.3152	-0.028702	0.292435	0.321137
1216	[CFHR5]	complement factor H related 5	0	0	0	0	0	0	0	0	0	0
1217	[CFL1]	cofilin 1	281	258	266	-2	0	2	-0.211679	-0.196032	-0.227027	-0.0309946
1218	[CFL2]	cofilin 2	483	423	404	0	1	4	-0.497697	-0.35605	-0.618017	-0.261968
1219	[CFP]	complement factor properdin	21	23	26	-1	4	-1	1.96826	2.34858	1.68119	-0.667388
1220	[CGA]	glycoprotein hormones, alpha polypeptide	45	40	39	-1	0	2	1.86882	1.28107	1.54979	0.268718
1221	[CGA]	glycoprotein hormones, alpha polypeptide	20	29	22	0	0	-2	2.13529	2.01795	2.00145	-0.0165046
1222	[CGA]	glycoprotein hormones, alpha polypeptide	0	0	0	0	0	0	0	0	0	0
1223	[CGA]	glycoprotein hormones, alpha polypeptide	0	0	0	0	0	0	0	0	0	0
1224	[CGB3]	chorionic gonadotropin beta subunit 3	278	292	245	-2	-2	-4	0.14469	-0.272558	-0.663306	-0.390749
1225	[CGB3]	chorionic gonadotropin beta subunit 3	440	447	523	-3	9	31	-0.432563	-0.092022	0.325008	0.41703
1226	[CGB3]	chorionic gonadotropin beta subunit 3	449	475	490	-2	14	28	-0.820896	0.138628	0.356477	0.217849
1227	[CGB5]	chorionic gonadotropin beta subunit 5	98	89	94	-2	-1	3	0.703669	0.989719	0.600016	-0.389702
1228	[CGB5]	chorionic gonadotropin beta subunit 5	1461	1193	1237	18	2	6	-0.497697	-1.36433	-1.51385	-0.149522
1229	[CGB7]	chorionic gonadotropin beta subunit 7	498	485	457	0	2	5	-0.644523	-0.400828	-0.870439	-0.469611
1230	[CGNL1]	cingulin like 1	2862	2659	2430	21	165	263	-0.924417	0.637545	0.902089	0.264544
1231	[CGREF1]	cell growth regulator with EF-hand domain 1	0	0	0	0	0	0	0	0	0	0
1232	[CGREF1]	cell growth regulator with EF-hand domain 1	182	178	161	-2	1	-1	0.490141	0.138628	0.068577	-0.0700513
1233	[CHAD]	chondroadherin	141	134	137	-1	9	9	0.753907	1.03881	0.600016	-0.438793
1234	[CHD4]	chromodomain helicase DNA binding protein 4	2039	1449	1137	6	-1	2	-1.53363	-1.36433	-1.51385	-0.149522
1235	[CHD7]	chromodomain helicase DNA binding protein 7	534	484	567	1	6	33	-0.497697	-0.196032	0.401767	0.597799
1236	[CHEK2]	checkpoint kinase 2	791	846	978	2	2	16	-0.820896	-0.949508	-0.618017	0.331491
1237	[CHI3L1]	chitinase 3 like 1	1597	1440	1713	-2	1	9	-2.14285	-1.36433	-1.6378	-0.273472
1238	[CHI3L1]	chitinase 3 like 1	68	55	66	0	-1	4	1.31289	1.38508	0.944098	-0.440983
1239	[CHI3L1]	chitinase 3 like 1	46	42	40	-2	12	33	1.68067	2.29909	2.77813	0.479041
1240	[CHI3L1]	chitinase 3 like 1	57	46	44	-1	-3	-3	1.41832	1.40454	1.42645	0.0219093
1241	[CHI3L1]	chitinase 3 like 1	416	175	0	-3	9	0	-0.261916	0.787441	0	-1.04936
1242	[CHI3L1]	chitinase 3 like 1	0	0	27	0	0	1	0	0	1.63163	0
1243	[CHI3L1]	chitinase 3 like 1	192	185	187	1	7	15	0.207496	0.848243	0.711989	-0.136254
1244	[CHI3L2]	chitinase 3 like 2	483	514	559	-2	8	36	-0.0761938	-0.35605	0.292435	0.648484
1245	[CHI3L2]	chitinase 3 like 2	311	305	256	0	8	14	-0.0353067	0.3017	0.525717	0.224017
1246	[CHI3L2]	chitinase 3 like 2	167	150	166	1	46	90	0.668508	2.13803	2.45434	0.316308
1247	[CHI3L2]	chitinase 3 like 2	190	180	168	3	11	17	0.490141	0.916258	1.02281	0.106553
1248	[CHIT1]	chitinase 1	627	709	705	0	-9	4	-0.820896	-0.869651	-0.384735	0.484916
1249	[CHIT1]	chitinase 1	985	839	809	-1	2	11	-0.924417	-0.79619	-0.574835	0.221355
1250	[CHIT1]	chitinase 1	318	343	429	0	6	17	-0.432563	0.00139171	0.149345	0.147953
1251	[CHKB]	choline kinase beta	188	167	122	0	1	-1	0.650385	-0.272558	0.258677	0.531235
1252	[CHL1]	cell adhesion molecule L1 like	290	418	449	-2	-2	2	-0.0353067	-0.272558	-1.13748	-0.864921
1253	[CHL1]	cell adhesion molecule L1 like	126	135	114	0	-1	2	0.753907	0.440121	0.371821	-0.0683006
1254	[CHMP4A]	charged multivesicular body protein 4A	23	0	24	-3	0	-4	2.42131	0	1.98285	-0.438458
1255	[CHN1]	chimerin 1	305	359	432	-1	1	8	0.00376255	-0.400828	-0.117695	0.283133
1256	[CHN1]	chimerin 1	486	603	630	-1	-3	3	-0.820896	-0.497525	-0.384735	0.11279
1257	[CHRDL1]	chordin like 1	115	99	128	2	0	-1	0.981995	0.989719	0.168485	-0.821234
1258	[CHRDL2]	chordin like 2	0	0	0	0	0	0	0	0	0	0
1259	[CHRNA5]	cholinergic receptor nicotinic alpha 5 subunit	1063	982	1175	1	2	8	-1.04178	-1.36433	-1.30672	0.0576107
1260	[CHRNB3]	cholinergic receptor nicotinic beta 3 subunit	413	368	416	-1	6	21	-0.211679	-0.447904	0.356477	0.804381
1261	[CHRNB3]	cholinergic receptor nicotinic beta 3 subunit	266	312	344	1	-3	1	-0.0761938	-0.313355	-0.350977	-0.0376224
1262	[CHRNB3]	cholinergic receptor nicotinic beta 3 subunit	442	452	516	2	8	9	-0.261916	-0.233498	-0.384735	-0.151237
1263	[CHST1]	carbohydrate sulfotransferase 1	27	22	25	2	4	0	1.95176	2.34167	1.88087	-0.460802
1264	[CHST11]	carbohydrate sulfotransferase 11	517	569	689	0	4	12	-0.261916	-0.664856	-0.761107	-0.0962515
1265	[CHST15]	carbohydrate sulfotransferase 15	0	0	0	0	0	0	0	0	0	0
1266	[CHST15]	carbohydrate sulfotransferase 15	74	68	65	-2	3	3	1.48455	1.31707	0.992122	-0.324945
1267	[CHST2]	carbohydrate sulfotransferase 2	0	0	0	0	0	0	0	0	0	0
1268	[CHST3]	carbohydrate sulfotransferase 3	115	108	86	-1	-6	-5	0.831737	0.363596	0.753251	0.389655
1269	[CHST4]	carbohydrate sulfotransferase 4	0	0	0	0	0	0	0	0	0	0
1270	[CHST6]	carbohydrate sulfotransferase 6	32	39	40	0	-7	-1	2.22823	2.03425	1.08836	-0.945892
1271	[CHST6]	carbohydrate sulfotransferase 6	0	0	0	0	0	0	0	0	0	0
1272	[CIB2]	calcium and integrin binding family member 2	1059	1002	955	2	12	19	-0.924417	-0.447904	-0.618017	-0.170113
1273	[CIB2]	calcium and integrin binding family member 2	1079	980	872	3	5	1	-1.04178	-1.03698	-1.30672	-0.269737
1274	[CILP]	cartilage intermediate layer protein	503	490	442	2	2	-2	-0.497697	-0.728175	-0.870439	-0.142263
1275	[CIRBP]	cold inducible RNA binding protein	562	511	493	0	5	12	-0.371924	-0.605624	-0.227027	0.378597
1276	[CISD1]	CDGSH iron sulfur domain 1	38	36	38	1	-6	-4	1.85962	2.18033	1.26111	-0.919224
1277	[CISD1]	CDGSH iron sulfur domain 1	285	363	322	2	0	-3	0.111519	-0.059816	-0.494067	-0.434251
1278	[CKAP5]	cytoskeleton associated protein 5	2181	2053	1879	4	7	21	-1.78648	-1.5058	-1.13748	0.368326
1279	[CKB]	creatine kinase B	1045	1064	996	0	3	8	-1.33751	-1.24178	-1.13748	0.104298
1280	[CKB]	creatine kinase B	755	817	853	0	-4	-8	-0.568048	-0.949508	-0.994389	-0.0448808
1281	[CKMT1A]	creatine kinase, mitochondrial 1A	697	575	584	3	-23	6	-0.568048	0	-0.930346	-0.362299
1282	[CLC]	Charcot-Leyden crystal galectin	264	243	216	0	9	24	0.237293	0.235326	0.919121	0.683796
1283	[CNTFR]; [CLCF1]	ciliary neurotrophic factor receptor; cardiotrophin-like cytokine factor 1	133	204	144	-2	1	-1	0.421619	-0.059816	-0.092262	-0.032446
1284	[CLCF1]	cardiotrophin-like cytokine factor 1	0	0	0	0	0	0	0	0	0	0
1285	[CLDN11]	claudin 11	2987	2817	3048	9	7	12	-1.33751	-1.87793	-2.15726	-0.279332
1286	[CLDN23]	claudin 23	47	0	40	1	0	0	1.41064	0	1.68119	0.27055
1287	[CLEC10A]	C-type lectin domain family 10 member A	436	436	356	0	6	14	-0.371924	-0.313355	0.0253949	0.338749
1288	[CLEC10A]	C-type lectin domain family 10 member A	566	548	481	-1	-1	0	-0.644523	-0.79619	-0.994389	-0.198199
1289	[CLEC10A]	C-type lectin domain family 10 member A	312	292	298	0	1	11	-0.432563	-0.028702	0.0894373	0.118139
1290	[CLEC10A]	C-type lectin domain family 10 member A	562	626	591	0	0	-2	-0.568048	-0.949508	-1.21825	-0.268739
1291	[CLEC10A]	C-type lectin domain family 10 member A	1377	1414	1336	22	18	23	-0.261916	-0.664856	-0.663306	0.00154912
1292	[CLEC10A]	C-type lectin domain family 10 member A	2471	2161	2386	11	21	21	-1.33751	-1.03698	-1.40452	-0.367537
1293	[CLEC11A]	C-type lectin domain family 11 member A	286	273	249	-1	-4	-3	-0.0353067	-0.35605	-0.494067	-0.138017
1294	[CLEC12A]	C-type lectin domain family 12 member A	35	38	37	-1	-1	1	1.96416	2.10273	0.984288	-1.11844
1295	[CLEC1A]	C-type lectin domain family 1 member A	232	217	231	-1	-1	0	0.372778	0.163774	-0.0433956	-0.20717
1296	[CLEC1B]	C-type lectin domain family 1 member B	186	264	230	-2	-1	-1	0.511843	-0.160036	-0.286935	-0.126898
1297	[CLEC1B]	C-type lectin domain family 1 member B	163	146	160	3	1	2	0.720736	0.510754	0.223644	-0.28711
1298	[CLEC2A]	C-type lectin domain family 2 member A	56	75	75	-1	-9	-16	1.41064	1.08541	0	0.325237
1299	[CLEC2B]	C-type lectin domain family 2 member B	370	313	349	18	12	16	0.668508	0.235326	0.275709	0.0403838
1300	[CLEC3B]	C-type lectin domain family 3 member B	383	395	442	-1	9	20	-0.164159	-0.028702	0.187238	0.21594
1301	[CLEC3B]	C-type lectin domain family 3 member B	63	54	68	0	0	2	1.59121	1.57401	0.984288	-0.589719
1302	[CLEC3B]	C-type lectin domain family 3 member B	44	39	51	-1	-3	-2	1.69752	1.58462	1.54979	-0.0348288
1303	[CLEC3B]	C-type lectin domain family 3 member B	224	188	235	-1	0	2	0.467888	0.383334	-0.092262	-0.475596
1304	[CLEC3B]	C-type lectin domain family 3 member B	395	509	502	0	2	12	-0.3152	-0.196032	0.292435	0.488467
1305	[CLEC3B]	C-type lectin domain family 3 member B	675	648	732	3	10	3	-0.568048	-0.313355	-0.814164	-0.50081
1306	[CLEC3B]	C-type lectin domain family 3 member B	279	266	326	3	5	6	0.0770478	-0.125399	-0.143845	-0.0184453
1307	[CLEC4A]	C-type lectin domain family 4 member A	44	43	45	2	-4	-4	1.44837	1.08541	1.10922	0.0238142
1308	[CLEC4C]	C-type lectin domain family 4 member C	40	41	37	-1	-3	5	1.67498	1.87208	1.91324	0.0411592
1309	[CLEC4D]	C-type lectin domain family 4 member D	54	52	47	2	0	1	1.62809	1.44226	1.14298	-0.299282
1310	[CLEC4E]	C-type lectin domain family 4 member E	386	324	307	-1	4	18	-0.119076	-0.028702	0.386914	0.415616
1311	[CLEC4E]	C-type lectin domain family 4 member E	238	258	244	0	-5	-5	0.266112	0.622622	0.20562	-0.417002
1312	[CLEC4E]	C-type lectin domain family 4 member E	420	420	401	0	7	20	-0.432563	-0.125399	0.275709	0.401109
1313	[CLEC4E]	C-type lectin domain family 4 member E	348	329	351	-1	-1	0	0.0770478	-0.272558	-0.533573	-0.261015
1314	[CLEC4G]	C-type lectin domain family 4 member G	95	101	106	-1	-2	-3	0.785871	0.927119	0.732849	-0.19427
1315	[CLEC4G]	C-type lectin domain family 4 member G	254	245	307	5	5	12	0.533023	0.257988	0.00302639	-0.254961
1316	[CLEC4M]	C-type lectin domain family 4 member M	555	518	493	2	0	3	-0.644523	-0.949508	-0.870439	0.0790693
1317	[CLEC4M]	C-type lectin domain family 4 member M	2086	2425	2322	10	13	9	-1.17726	-1.36433	-1.40452	-0.0401899
1318	[CLEC4M]	C-type lectin domain family 4 member M	3214	3372	3074	22	18	18	-1.04178	-1.5058	-1.6378	-0.131996
1319	[CLEC5A]	C-type lectin domain family 5 member A	147	156	155	1	-4	-8	0.397538	0.322799	0.129802	-0.192997
1320	[CLEC6A]	C-type lectin domain family 6 member A	1083	1008	955	30	27	31	0.14469	-0.125399	-0.170752	-0.0453529
1321	[CLEC6A]	C-type lectin domain family 6 member A	138	151	142	0	-9	-13	0.668508	0.00139171	0	0.667116
1322	[CLEC6A]	C-type lectin domain family 6 member A	1602	1469	1377	21	18	23	-0.568048	-0.79619	-0.761107	0.035083
1323	[CLEC7A]	C-type lectin domain family 7 member A	119	91	79	-2	-1	-6	0.753907	0.871479	0.55115	-0.320329
1324	[CLEC7A]	C-type lectin domain family 7 member A	525	475	439	2	0	2	-0.644523	-0.728175	-0.870439	-0.142263
1325	[CLEC9A]	C-type lectin domain family 9 member A	378	357	441	0	2	14	-0.432563	-0.605624	-0.574835	0.0307887
1326	[CLEC9A]	C-type lectin domain family 9 member A	1023	984	1107	6	9	8	-0.644523	-0.728175	-1.21825	-0.490071
1327	[CLGN]	calmegin	930	827	857	0	-4	-4	-0.820896	-1.36433	-1.06318	0.30115
1328	[CLIC1]	chloride intracellular channel 1	859	913	911	-1	5	10	-0.820896	-0.79619	-0.870439	-0.0742488
1329	[CLIC4]	chloride intracellular channel 4	378	412	358	3	-2	4	-0.3152	-0.028702	-0.663306	-0.634604
1330	[CLIC4]	chloride intracellular channel 4	1074	999	960	1	9	14	-1.04178	-0.869651	-0.870439	-0.000787572
1331	[CLIP2]	CAP-Gly domain containing linker protein 2	1131	1129	984	6	10	17	-0.644523	-0.869651	-0.663306	0.206345
1332	[CLK3]	CDC like kinase 3	669	859	946	0	7	17	-0.568048	-0.79619	-0.618017	0.178173
1333	[CLMP]	CXADR like membrane protein	326	358	240	-2	8	19	0.0770478	0.18825	0.711989	0.523739
1334	[CLMP]	CXADR like membrane protein	366	329	331	0	-1	2	-0.211679	-0.447904	-0.494067	-0.0461632
1335	[CLMP]	CXADR like membrane protein	273	273	248	3	1	-1	0.176654	-0.272558	-0.419767	-0.14721
1336	[CLMP]	CXADR like membrane protein	433	422	391	-4	11	23	-0.371924	0.0305299	0.356477	0.325948
1337	[CLMP]	CXADR like membrane protein	119	129	125	0	0	2	0.703669	0.458296	0.325008	-0.133287
1338	[CLMP]	CXADR like membrane protein	273	219	233	0	10	17	-0.261916	0.576338	0.743106	0.166769
1339	[CLNS1A]	chloride nucleotide-sensitive channel 1A	7852	6847	6449	24	31	44	-1.78648	-1.67313	-1.6378	0.0353341
1340	[CLSTN1]	calsyntenin 1	422	447	417	1	1	4	-0.371924	-0.497525	-0.710919	-0.213394
1341	[CLSTN1]	calsyntenin 1	159	159	135	-1	-1	0	0.372778	0.322799	0.56361	0.240811
1342	[CLSTN2]	calsyntenin 2	508	631	539	2	35	96	-0.371924	0.576338	1.32865	0.752311
1343	[CLU]	clusterin	357	287	287	-3	3	17	-0.211679	-0.028702	0.386914	0.415616
1344	[CLU]	clusterin	431	389	425	0	8	25	-0.3152	-0.125399	0.275709	0.401109
1345	[CLU]	clusterin	295	260	256	2	-2	2	-0.119076	0.0305299	-0.286935	-0.317464
1346	[CLU]	clusterin	460	408	419	-2	1	6	-0.568048	-0.125399	-0.419767	-0.294368
1347	[CLU]	clusterin	210	254	258	0	-2	14	0.0411688	0.383334	0.430777	0.0474433
1348	[CLU]	clusterin	171	178	186	0	2	-2	0.421619	0.138628	-0.286935	-0.425563
1349	[CLU]	clusterin	179	189	179	1	1	4	0.737478	0.112774	0.241326	0.128552
1350	[CLUL1]	clusterin like 1	705	780	627	0	8	0	-0.497697	-0.664856	-0.994389	-0.329533
1351	[CMBL]	carboxymethylenebutenolidase homolog	239	254	228	-2	10	17	0.14469	0.383334	0.56361	0.180276
1352	[CMPK1]	cytidine/uridine monophosphate kinase 1	74	72	71	-2	1	3	1.14224	0.527595	0.416385	-0.11121
1353	[CNDP1]	carnosine dipeptidase 1	124	112	105	-3	-3	7	0.612979	0.722323	0.927522	0.205199
1354	[CNDP1]	carnosine dipeptidase 1	209	188	177	0	8	15	0.0770478	0.622622	0.875939	0.253317
1355	[CNDP1]	carnosine dipeptidase 1	103	92	72	1	3	9	0.801427	1.16375	1.14298	-0.0207689
1356	[CNDP2]	CNDP dipeptidase 2 (metallopeptidase M20 family)	559	463	536	0	5	23	-0.371924	-0.028702	-0.0198945	0.00880753
1357	[CNDP2]	CNDP dipeptidase 2 (metallopeptidase M20 family)	804	656	690	0	6	9	-0.644523	-0.79619	-0.663306	0.132884
1358	[CNGA3]	cyclic nucleotide gated channel alpha 3	3810	3866	3523	5	4	4	-1.78648	-2.51408	-2.80067	-0.28659
1359	[CNGB3]	cyclic nucleotide gated channel beta 3	4523	4427	4133	7	13	18	-1.78648	-1.87793	-1.95013	-0.0721996
1360	[CNGB3]	cyclic nucleotide gated channel beta 3	1869	1406	1442	5	12	14	-1.33751	-1.13368	-1.21825	-0.0845682
1361	[CNKSR3]	CNKSR family member 3	269	319	289	0	8	16	0.176654	0.3017	0.486211	0.184511
1362	[CNNM3]	cyclin and CBS domain divalent metal cation transport mediator 3	2123	2078	1839	12	156	259	-0.924417	0.748927	1.12287	0.373945
1363	[CNPY2]	canopy FGF signaling regulator 2	200	191	179	2	-2	-3	0.294017	0.65223	-0.0433956	-0.695626
1364	[CNPY3]	canopy FGF signaling regulator 3	454	465	509	-1	-3	-6	-0.568048	-0.869651	-0.870439	-0.000787572
1365	[CNPY4]	canopy FGF signaling regulator 4	525	551	462	-1	2	-1	-0.568048	-1.13368	-0.761107	0.372572
1366	[CNTF]	ciliary neurotrophic factor	2224	2098	2018	4	5	4	-1.33751	-1.67313	-2.15726	-0.484128
1367	[CNTFR]	ciliary neurotrophic factor receptor	347	312	296	2	-1	-1	0.0770478	-0.059816	-0.318404	-0.258588
1368	[CNTFR]	ciliary neurotrophic factor receptor	175	190	132	2	-1	-3	0.445058	0.112774	0.275709	0.162936
1369	[CNTFR]	ciliary neurotrophic factor receptor	8093	7723	7142	11	9	12	-2.14285	-2.51408	-2.80067	-0.28659
1370	[CNTN1]	contactin 1	118	109	127	1	3	8	0.668508	1.00967	0.763286	-0.246385
1371	[CNTN1]	contactin 1	4595	4989	4548	13	15	13	-1.78648	-2.14196	-2.4243	-0.282344
1372	[CNTN2]	contactin 2	374	285	284	2	1	1	-0.0353067	-0.160036	-0.456174	-0.296138
1373	[CNTN2]	contactin 2	586	559	405	3	2	7	-0.3152	-0.549984	-0.574835	-0.0248511
1374	[CNTN2]	contactin 2	143	154	139	0	0	3	0.57391	0.383334	0.258677	-0.124657
1375	[CNTN2]	contactin 2	171	210	177	0	-2	1	0.467888	0.163774	-0.286935	-0.450709
1376	[CNTN2]	contactin 2	50	53	52	-1	0	5	1.54613	1.66051	1.56253	-0.0979762
1377	[CNTN3]	contactin 3	852	844	794	0	-2	-5	-0.924417	-1.13368	-1.78089	-0.647212
1378	[CNTN4]	contactin 4	0	16	28	0	1	-2	0	2.47685	2.24922	0
1379	[CNTN5]	contactin 5	18	0	19	0	0	-2	2.28989	0	2.07716	-0.212726
1380	[CNTN5]	contactin 5	77	75	65	1	0	5	0.737478	1.3981	1.13633	-0.261774
1381	[CNTN6]	contactin 6	175	173	158	2	-6	-2	0.57391	0.257988	-0.0433956	-0.301383
1382	[CNTNAP2]	contactin associated protein-like 2	620	673	687	0	6	4	-1.04178	-0.497525	-0.814164	-0.316639
1383	[CNTRL]	centriolin	418	424	361	2	5	3	-0.3152	-0.028702	-0.761107	-0.732405
1384	[COASY]	Coenzyme A synthase	50	46	49	1	2	0	1.2504	1.22818	0.743106	-0.485074
1385	[COCH]	cochlin	48	29	42	1	-1	-1	1.37122	2.18033	1.30668	-0.873656
1386	[COCH]	cochlin	56	50	53	0	0	1	1.48455	1.44226	1.36589	-0.0763721
1387	[COCH]	cochlin	108	83	101	2	1	1	0.753907	0.622622	0.56361	-0.0590119
1388	[COL10A1]	collagen type X alpha 1 chain	3380	3196	3031	14	39	64	-1.33751	-0.79619	-0.533573	0.262617
1389	[COL15A1]	collagen type XV alpha 1 chain	38	23	0	3	1	0	1.96416	2.10871	0	-0.144544
1390	[COL18A1]	collagen type XVIII alpha 1 chain	170	136	156	0	-3	1	0.207496	0.787441	0.340876	-0.446565
1391	[COL1A1]	collagen type I alpha 1 chain	136	125	122	0	1	-1	0.57391	0.65223	0.416385	-0.235845
1392	[COL23A1]	collagen type XXIII alpha 1 chain	27	30	0	1	-7	0	2.07224	2.06601	0	0.00622395
1393	[COL2A1]	collagen type II alpha 1 chain	89	86	90	2	-1	2	1.17308	1.11227	0.875939	-0.236331
1394	[COL2A1]	collagen type II alpha 1 chain	399	405	427	-1	8	21	-0.432563	-0.125399	0.187238	0.312637
1395	[COL3A1]	collagen type III alpha 1 chain	18	17	25	1	-2	-2	2.41149	2.60859	1.51047	-1.09812
1396	[COL4A3BP]	collagen type IV alpha 3 binding protein	1092	1012	1063	-1	11	29	-0.924417	-0.664856	-0.286935	0.377921
1397	[COL4A5]	collagen type IV alpha 5 chain	244	230	157	0	0	2	-0.164159	0.138628	-0.0198945	-0.158523
1398	[COL4A6]	collagen type IV alpha 6 chain	409	399	414	3	-1	-2	-0.432563	-0.196032	-0.814164	-0.618132
1399	[COL5A2]	collagen type V alpha 2 chain	1280	1189	1115	3	2	5	-1.04178	-1.36433	-1.6378	-0.273472
1400	[COL6A3]	collagen type VI alpha 3 chain	128	114	105	-1	2	0	0.612979	0.680913	0.430777	-0.250136
1401	[COL6A3]	collagen type VI alpha 3 chain	46	49	43	-3	-3	-4	1.68067	1.33108	1.05252	-0.278562
1402	[COL8A1]	collagen type VIII alpha 1 chain	906	799	618	1	4	-6	-1.17726	-1.13368	-0.618017	0.515662
1403	[COL9A1]	collagen type IX alpha 1 chain	571	550	527	-2	16	30	-0.568048	0.138628	0.386914	0.248286
1404	[COL9A1]	collagen type IX alpha 1 chain	1951	1781	2192	2	8	8	-1.78648	-1.36433	-1.78089	-0.416562
1405	[COL9A1]	collagen type IX alpha 1 chain	1462	1477	1316	1	12	11	-1.17726	-1.03698	-1.30672	-0.269737
1406	[COL9A1]	collagen type IX alpha 1 chain	3306	3552	3323	20	122	85	-1.04178	0.138628	-0.318404	-0.457032
1407	[COLEC11]	collectin subfamily member 11	716	616	621	-1	-4	0	-0.924417	-0.664856	-1.21825	-0.553391
1408	[COLEC11]	collectin subfamily member 11	435	480	442	0	37	31	-0.3152	0.948463	0.679792	-0.268671
1409	[COLEC12]	collectin subfamily member 12	1533	1647	1832	3	58	57	-1.33751	0.0861697	-0.286935	-0.373104
1410	[COLGALT2]	collagen beta(1-O)galactosyltransferase 2	2851	3309	3024	1	10	16	-1.78648	-1.87793	-1.78089	0.0970399
1411	[COMMD8]	COMM domain containing 8	283	273	268	0	2	1	0.0770478	0.21209	-0.143845	-0.355934
1412	[COMMD9]	COMM domain containing 9	450	399	450	2	2	1	-0.119076	-0.272558	-0.814164	-0.541606
1413	[COMP]	cartilage oligomeric matrix protein	377	390	424	-1	-2	0	-0.3152	-0.869651	-0.994389	-0.124738
1414	[COMP]	cartilage oligomeric matrix protein	325	389	374	0	5	15	-0.211679	-0.35605	0.0894373	0.445487
1415	[COMP]	cartilage oligomeric matrix protein	879	755	816	-1	2	2	-0.432563	-0.949508	-1.13748	-0.187971
1416	[COMP]	cartilage oligomeric matrix protein	1147	1089	1190	1	0	3	-1.17726	-1.36433	-1.6378	-0.273472
1417	[COMP]	cartilage oligomeric matrix protein	233	243	246	-1	0	2	-0.211679	-0.028702	-0.0675073	-0.0388053
1418	[COMP]	cartilage oligomeric matrix protein	698	618	616	0	0	2	-0.728293	-0.869651	-1.06318	-0.193528
1419	[COMT]	catechol-O-methyltransferase	0	0	0	0	0	0	0	0	0	0
1420	[COPS9]	COP9 signalosome subunit 9	398	324	317	0	-2	-3	-0.164159	-0.400828	-0.814164	-0.413336
1421	[COQ7]	coenzyme Q7, hydroxylase	741	724	881	-1	10	32	-0.432563	-0.313355	-0.0198945	0.29346
1422	[COQ7]	coenzyme Q7, hydroxylase	70	62	69	0	-2	1	1.18313	1.05773	0.992122	-0.0656117
1423	[COQ7]	coenzyme Q7, hydroxylase	214	189	179	-1	1	2	0.111519	0.363596	-0.143845	-0.50744
1424	[CPA1]	carboxypeptidase A1	452	451	492	0	15	32	-0.568048	0.163774	0.371821	0.208046
1425	[CPA1]	carboxypeptidase A1	683	633	536	4	10	17	-0.371924	-0.313355	-0.143845	0.16951
1426	[CPA2]	carboxypeptidase A2	705	670	578	0	14	31	-0.820896	-0.272558	0.168485	0.441043
1427	[CPA2]	carboxypeptidase A2	546	533	539	-3	10	17	-0.568048	-0.313355	-0.384735	-0.0713805
1428	[CPA2]	carboxypeptidase A2	478	538	464	-1	7	13	-0.568048	-0.447904	-0.117695	0.330209
1429	[CPA2]	carboxypeptidase A2	512	521	596	-1	15	33	-0.568048	0.112774	0.325008	0.212235
1430	[CPA2]	carboxypeptidase A2	307	364	314	-3	6	14	-0.432563	0.112774	0.275709	0.162936
1431	[CPA4]	carboxypeptidase A4	748	579	573	0	9	10	-0.644523	-0.497525	-0.710919	-0.213394
1432	[CPA4]	carboxypeptidase A4	378	434	365	1	6	21	-0.497697	-0.092022	0.258677	0.350699
1433	[CPB1]	carboxypeptidase B1	307	313	315	1	4	17	-0.119076	0.343424	0.292435	-0.050989
1434	[CPB1]	carboxypeptidase B1	65	72	86	4	10	17	1.2222	1.7306	1.80607	0.0754694
1435	[CPB2]	carboxypeptidase B2	229	273	278	2	0	8	0.207496	-0.160036	0.0894373	0.249474
1436	[CPE]	carboxypeptidase E	586	577	532	3	3	5	-0.820896	-0.497525	-0.814164	-0.316639
1437	[CPE]	carboxypeptidase E	631	523	633	-1	10	36	-0.644523	-0.233498	0.308865	0.542362
1438	[CPE]	carboxypeptidase E	291	183	232	-1	0	4	-0.0353067	0.00139171	0.0253949	0.0240032
1439	[CPLX2]	complexin 2	941	889	865	5	2	4	-0.728293	-1.03698	-1.40452	-0.367537
1440	[CPLX3]	complexin 3	174	158	151	3	4	3	0.553704	0.402656	0.0253949	-0.377261
1441	[CPM]	carboxypeptidase M	400	368	343	1	3	5	-0.164159	-0.35605	-0.350977	0.00507255
1442	[CPM]	carboxypeptidase M	304	276	314	-2	2	19	-0.0761938	0.363596	0.486211	0.122615
1443	[CPM]	carboxypeptidase M	101	82	95	1	2	5	1.06576	1.16375	0.952276	-0.211472
1444	[CPNE1]	copine 1	50	55	62	-1	-4	-1	1.60985	0.836401	1.07419	0.237788
1445	[CPNE1]	copine 1	64	58	59	-1	2	6	1.05427	1.41729	1.38652	-0.0307686
1446	[CPO]	carboxypeptidase O	33	33	0	2	0	0	1.82181	1.51335	0	0.308456
1447	[CPVL]	carboxypeptidase, vitellogenic like	173	168	162	-1	6	13	0.467888	0.666683	0.867056	0.200373
1448	[CR1]	complement C3b/C4b receptor 1 (Knops blood group)	33	28	29	1	0	2	2.32871	2.28198	1.94731	-0.334673
1449	[CR2]	complement C3d receptor 2	1579	1761	1490	51	47	53	0.294017	-0.160036	-0.227027	-0.0669904
1450	[CR2]	complement C3d receptor 2	646	575	589	3	10	15	0.0770478	-0.125399	0.0253949	0.150794
1451	[CRADD]	CASP2 and RIPK1 domain containing adaptor with death domain	47	46	56	-1	3	4	1.84563	1.56327	1.10232	-0.460953
1452	[CRCP]	CGRP receptor component	1082	1243	1042	3	0	0	-0.820896	-1.24178	-1.40452	-0.162742
1453	[CREB3L1]	cAMP responsive element binding protein 3 like 1	225	183	173	-1	-2	-2	0.207496	0.280104	-0.0675073	-0.347611
1454	[CREG1]	cellular repressor of E1A stimulated genes 1	111	100	85	-3	3	24	0.861037	1.22818	1.80931	0.581132
1455	[CRELD1]	cysteine rich with EGF like domains 1	242	250	217	-1	-13	-15	0.207496	0	0	0
1456	[CRELD1]	cysteine rich with EGF like domains 1	94	95	85	2	0	-1	0.816713	0.65223	0.47266	-0.17957
1457	[CRELD2]	cysteine rich with EGF like domains 2	170	160	153	0	-5	-5	0.467888	0.383334	0.386914	0.00358093
1458	[CRELD2]	cysteine rich with EGF like domains 2	293	268	263	0	-5	-5	0.0411688	0.0861697	-0.761107	-0.847277
1459	[CRHBP]	corticotropin releasing hormone binding protein	626	620	693	-2	0	13	-0.644523	-0.79619	-0.419767	0.376422
1460	[CRHBP]	corticotropin releasing hormone binding protein	149	88	146	-1	2	3	0.553704	1.01949	0.258677	-0.76081
1461	[CRIM1]	cysteine rich transmembrane BMP regulator 1	350	372	399	1	5	6	-0.497697	-0.160036	-0.533573	-0.373536
1462	[CRIP2]	cysteine rich protein 2	538	669	598	-2	6	11	-0.568048	-0.272558	-0.574835	-0.302277
1463	[CRIP2]	cysteine rich protein 2	665	542	501	1	0	1	-0.820896	-0.605624	-0.814164	-0.208541
1464	[CRIPT]	CXXC repeat containing interactor of PDZ3 domain	77	69	71	0	1	0	1.41064	1.22818	1.21932	-0.00886333
1465	[CRISP3]	cysteine rich secretory protein 3	1225	1355	1381	-2	9	15	-1.33751	-1.03698	-1.06318	-0.026198
1466	[CRISP3]	cysteine rich secretory protein 3	146	134	120	2	3	-1	0.770034	0.510754	0.168485	-0.342269
1467	[CRISP3]	cysteine rich secretory protein 3	2201	2341	2383	-2	-3	-1	-1.78648	-1.5058	-1.78089	-0.275086
1468	[CRISP3]	cysteine rich secretory protein 3	60	57	55	0	-1	-5	1.06576	1.19653	0.732849	-0.46368
1469	[CRLF1]; [CLCF1]	cytokine receptor like factor 1; cardiotrophin-like cytokine factor 1	67	94	98	-4	-1	-3	1.13171	1.00967	0.635049	-0.374623
1470	[CRLF2]	cytokine receptor-like factor 2	987	1119	1051	8	13	15	-0.644523	-0.869651	-0.870439	-0.000787572
1471	[CROT]	carnitine O-octanoyltransferase	85	65	68	-2	2	6	1.11028	1.41094	1.28985	-0.121085
1472	[CRP]	C-reactive protein	25	23	26	0	3	3	2.0686	2.55338	1.73177	-0.821605
1473	[CRP]	C-reactive protein	192	185	187	-2	3	8	-0.0761938	0.637545	0.386914	-0.250631
1474	[CRP]	C-reactive protein	53	0	44	-3	0	-1	1.20288	0	1.00759	-0.195286
1475	[CRTAC1]	cartilage acidic protein 1	450	418	443	2	2	0	-0.3152	-0.605624	-0.710919	-0.105296
1476	[CRTAM]	cytotoxic and regulatory T-cell molecule	472	465	498	-2	1	10	-0.644523	-0.313355	-0.456174	-0.142819
1477	[CRTAM]	cytotoxic and regulatory T-cell molecule	209	199	196	-2	-4	-7	0.207496	0.0861697	-0.0433956	-0.129565
1478	[CRTAM]	cytotoxic and regulatory T-cell molecule	263	298	248	-2	2	12	-0.0353067	0.18825	0.386914	0.198665
1479	[CRTAM]	cytotoxic and regulatory T-cell molecule	121	115	111	0	2	1	0.533023	0.622622	0.743106	0.120485
1480	[CRTAM]	cytotoxic and regulatory T-cell molecule	763	985	796	9	3	-4	-0.3152	-1.03698	-1.51385	-0.476869
1481	[CRYGC]	crystallin gamma C	1905	2471	2146	2	32	58	-1.78648	-0.79619	-0.384735	0.411455
1482	[CS]	citrate synthase	382	438	377	-2	3	6	-0.497697	-0.549984	-0.419767	0.130216
1483	[CSAG1]	chondrosarcoma associated gene 1	528	534	500	8	11	8	-0.164159	-0.196032	-0.533573	-0.337541
1484	[CSF1]	colony stimulating factor 1	308	304	276	-3	-3	3	-0.0761938	-0.125399	-0.256497	-0.131098
1485	[CSF1]	colony stimulating factor 1	660	635	683	-2	2	12	-0.568048	-0.447904	-0.533573	-0.0856691
1486	[CSF1]	colony stimulating factor 1	186	238	210	-2	-12	-19	0.294017	0	0	0
1487	[CSF1]	colony stimulating factor 1	244	219	222	3	1	4	0.421619	0.0861697	0.0894373	0.00326764
1488	[CSF1]	colony stimulating factor 1	74	61	60	1	-2	-2	1.0771	1.24361	0.927522	-0.316083
1489	[CSF1]	colony stimulating factor 1	71	81	72	-2	-2	-2	1.39509	0.812247	0.839886	0.027639
1490	[CSF1]	colony stimulating factor 1	938	914	790	6	4	9	-0.644523	-1.13368	-0.930346	0.203332
1491	[CSF1]	colony stimulating factor 1	27	31	23	-1	-2	-2	2.71004	1.6359	1.89572	0.25982
1492	[CSF1R]	colony stimulating factor 1 receptor	152	139	127	-1	1	-3	0.467888	0.322799	0.149345	-0.173454
1493	[CSF1R]	colony stimulating factor 1 receptor	468	547	403	2	2	5	-0.119076	-0.664856	-0.318404	0.346452
1494	[CSF1R]	colony stimulating factor 1 receptor	112	135	130	-4	-8	-12	0.943496	0.476117	0	0.467379
1495	[CSF1R]	colony stimulating factor 1 receptor	91	160	155	1	2	17	0.994462	0.680913	0.802376	0.121463
1496	[CSF1R]	colony stimulating factor 1 receptor	41	27	28	-1	2	1	1.29548	2.10871	1.73528	-0.373426
1497	[CSF1R]	colony stimulating factor 1 receptor	198	184	164	2	0	-3	0.321062	0.402656	-0.143845	-0.5465
1498	[CSF1R]	colony stimulating factor 1 receptor	529	720	742	2	4	4	-0.371924	-0.949508	-1.13748	-0.187971
1499	[CSF2]	colony stimulating factor 2	115	110	109	-1	-2	-1	0.593662	0.440121	0.371821	-0.0683006
1500	[CSF2]	colony stimulating factor 2	155	149	150	-2	0	-1	0.490141	0.440121	-0.0433956	-0.483517
1501	[CSF2]	colony stimulating factor 2	213	182	170	-2	-8	-8	0.3473	0.0861697	-0.117695	-0.203865
1502	[CSF2]	colony stimulating factor 2	69	86	54	-1	-21	0	1.34669	0	1.26693	-0.0797651
1503	[CSF2]	colony stimulating factor 2	108	98	89	-1	-3	-3	0.720736	0.383334	0.458908	0.0755741
1504	[CSF2]	colony stimulating factor 2	430	446	403	-1	-8	-16	-0.371924	-0.664856	0	0.292932
1505	[CSF2]	colony stimulating factor 2	2604	2707	2800	-1	0	2	-2.14285	-1.87793	-2.15726	-0.279332
1506	[CSF2]	colony stimulating factor 2	86	73	78	0	-2	-2	0.91686	0.799928	0.668807	-0.131121
1507	[CSF2]	colony stimulating factor 2	74	69	67	0	-3	0	1.65185	1.13837	0.999889	-0.138481
1508	[CSF2]	colony stimulating factor 2	59	54	61	0	0	0	1.47025	1.30998	1.07419	-0.23579
1509	[CSF2]	colony stimulating factor 2	979	893	886	13	10	18	-0.497697	-0.728175	-0.574835	0.15334
1510	[CSF2RA]	colony stimulating factor 2 receptor alpha subunit	103	173	123	-1	-6	0	1.36312	0.257988	0.223644	-0.0343434
1511	[CSF2RA]	colony stimulating factor 2 receptor alpha subunit	89	93	90	0	-1	1	1.0771	0.836401	0.525717	-0.310684
1512	[CSF2RA]	colony stimulating factor 2 receptor alpha subunit	83	96	94	3	3	2	1.0771	0.787441	0.935847	0.148406
1513	[CSF2RB]	colony stimulating factor 2 receptor beta common subunit	341	324	313	3	-2	2	0.00376255	-0.233498	-0.494067	-0.260569
1514	[CSF2RB]	colony stimulating factor 2 receptor beta common subunit	1017	951	861	8	8	12	-0.644523	-0.949508	-0.870439	0.0790693
1515	[CSF3]	colony stimulating factor 3	460	260	433	0	8	19	-0.119076	0.235326	0.149345	-0.0859806
1516	[CSF3]	colony stimulating factor 3	204	206	207	0	-3	-6	0.266112	0.3017	-0.318404	-0.620103
1517	[CSF3]	colony stimulating factor 3	430	316	297	-1	3	3	-0.728293	0.0305299	-0.143845	-0.174374
1518	[CSF3]	colony stimulating factor 3	561	774	794	-1	5	18	-0.568048	-1.24178	-0.384735	0.857042
1519	[CSF3]	colony stimulating factor 3	259	261	225	-2	-3	-1	0.266112	-0.196032	-0.170752	0.0252801
1520	[CSF3]	colony stimulating factor 3	365	299	314	-1	7	5	-0.164159	0.0861697	-0.198463	-0.284633
1521	[CSF3R]	colony stimulating factor 3 receptor	78	83	67	1	-4	-2	1.04263	0.383334	0.960383	0.57705
1522	[CSF3R]	colony stimulating factor 3 receptor	96	107	98	-1	1	0	1.21259	0.708726	0.635049	-0.0736776
1523	[CSF3R]	colony stimulating factor 3 receptor	48	51	42	0	4	6	1.65769	1.47255	1.94731	0.474751
1524	[CSF3R]	colony stimulating factor 3 receptor	745	686	622	0	1	-1	-0.728293	-1.24178	-1.21825	0.0235302
1525	[CSF3R]	colony stimulating factor 3 receptor	2543	2274	2295	40	41	44	-0.3152	-0.549984	-0.663306	-0.113323
1526	[CSH1]	chorionic somatomammotropin hormone 1	547	453	590	1	9	29	-0.432563	0.0587714	0.0894373	0.030666
1527	[CSH1]	chorionic somatomammotropin hormone 1	71	57	68	-2	-1	0	0.770034	1.54142	0.935847	-0.605573
1528	[CSH1]	chorionic somatomammotropin hormone 1	32	29	28	-1	1	0	2.18778	1.80821	1.76967	-0.0385418
1529	[CSH1]	chorionic somatomammotropin hormone 1	96	83	73	1	1	1	0.91686	0.787441	0.910644	0.123203
1530	[CSH2]	chorionic somatomammotropin hormone 2	215	225	219	-1	-2	1	0.397538	-0.092022	-0.318404	-0.226382
1531	[CSN2]	casein beta	0	0	0	0	0	0	0	0	0	0
1532	[CSNK1G1]	casein kinase 1 gamma 1	0	0	0	0	0	0	0	0	0	0
1533	[CSNK1G2]	casein kinase 1 gamma 2	0	0	0	0	0	0	0	0	0	0
1534	[CSNK2A2]	casein kinase 2 alpha 2	0	0	0	0	0	0	0	0	0	0
1535	[CSNK2A2]	casein kinase 2 alpha 2	17	14	0	-1	-1	0	2.33412	2.64085	0	-0.306733
1536	[CSPG4]	chondroitin sulfate proteoglycan 4	364	446	420	-1	4	14	0.0770478	-0.497525	0.0253949	0.52292
1537	[CSPG5]	chondroitin sulfate proteoglycan 5	200	206	176	-3	-7	-8	0.686264	-0.059816	0.668807	0.728623
1538	[CSPP1]	centrosome and spindle pole associated protein 1	2438	2272	2173	4	15	19	-1.53363	-1.24178	-1.40452	-0.162742
1539	[CSRP1]	cysteine and glycine rich protein 1	1470	1329	1254	55	46	89	0.490141	0.257988	0.486211	0.228223
1540	[CST1]	cystatin SN	500	412	469	2	7	20	-0.644523	-0.092022	0.187238	0.27926
1541	[CST1]	cystatin SN	229	251	216	0	-6	-4	-0.0761938	-0.549984	-0.286935	0.263049
1542	[CST1]	cystatin SN	45	33	39	1	-1	-1	1.93493	1.73956	1.27846	-0.461096
1543	[CST1]	cystatin SN	411	428	251	2	7	21	-0.371924	-0.160036	0.588039	0.748075
1544	[CST1]	cystatin SN	423	428	473	-1	-29	22	-0.164159	0	0.0894373	0.253596
1545	[CST1]	cystatin SN	797	801	771	1	1	-1	-0.924417	-1.13368	-1.13748	-0.00380009
1546	[CST2]	cystatin SA	513	577	445	0	5	13	-0.497697	-0.447904	-0.170752	0.277151
1547	[CST2]	cystatin SA	194	196	216	2	8	16	0.785871	0.65223	0.773214	0.120984
1548	[CST2]	cystatin SA	181	147	135	0	-3	-1	0.445058	0.458296	0.0253949	-0.432901
1549	[CST2]	cystatin SA	841	731	707	2	-1	-2	-0.924417	-0.949508	-1.6378	-0.688293
1550	[CST2]	cystatin SA	920	910	1108	-2	4	15	-1.17726	-0.949508	-0.710919	0.238589
1551	[CST2]	cystatin SA	387	460	442	1	11	41	-0.119076	0.112774	0.821321	0.708547
1552	[CST2]	cystatin SA	173	157	273	1	0	-1	0.467888	0.3017	-0.350977	-0.652677
1553	[CST3]	cystatin C	714	667	612	0	11	25	-0.728293	-0.272558	-0.0433956	0.229162
1554	[CST3]	cystatin C	142	134	208	1	0	-2	0.511843	0.560376	-0.092262	-0.652638
1555	[CST3]	cystatin C	107	83	86	1	4	5	1.2222	1.30998	1.0598	-0.250182
1556	[CST3]	cystatin C	282	261	249	3	1	0	0.176654	0.0861697	-0.256497	-0.342667
1557	[CST3]	cystatin C	170	179	158	3	-1	8	0.266112	0.694925	0.867056	0.172131
1558	[CST3]	cystatin C	133	389	255	-2	11	28	1.12106	0.0305299	0.70138	0.67085
1559	[CST3]	cystatin C	490	566	589	-1	10	38	-0.371924	-0.028702	0.430777	0.459479
1560	[CST3]	cystatin C	92	72	68	0	7	5	0.861037	1.20454	1.23145	0.0269058
1561	[CST3]	cystatin C	51	39	41	0	-4	-3	1.57217	1.54693	1.82852	0.281586
1562	[CST4]	cystatin S	591	526	642	-1	10	19	-0.644523	-0.059816	-0.170752	-0.110936
1563	[CST4]	cystatin S	262	231	201	-1	-3	0	0.467888	-0.664856	-0.256497	0.408358
1564	[CST4]	cystatin S	1137	1146	849	4	2	2	-1.04178	-1.24178	-1.51385	-0.272074
1565	[CST4]	cystatin S	945	800	881	-2	13	35	-1.33751	-0.233498	0.00302639	0.236524
1566	[CST4]	cystatin S	92	120	85	1	-3	-3	0.956517	0.440121	0.763286	0.323165
1567	[CST4]	cystatin S	345	342	458	-1	1	-4	-0.119076	-0.028702	-0.710919	-0.682217
1568	[CST5]	cystatin D	439	395	474	-1	3	17	-0.119076	-0.35605	-0.143845	0.212205
1569	[CST5]	cystatin D	105	107	113	0	-4	-8	0.720736	0.544132	0.292435	-0.251697
1570	[CST5]	cystatin D	91	97	89	-1	-2	-2	0.801427	0.592026	1.03033	0.4383
1571	[CST5]	cystatin D	207	191	194	1	1	-2	0.421619	0.0861697	0.047237	-0.0389327
1572	[CST5]	cystatin D	458	449	534	-1	6	18	-0.211679	0.138628	-0.117695	-0.256323
1573	[CST5]	cystatin D	642	645	621	1	9	21	-0.568048	-0.447904	-0.117695	0.330209
1574	[CST5]	cystatin D	32	28	34	1	-2	3	2.00822	2.03748	1.56253	-0.474945
1575	[CST6]	cystatin E/M	354	326	352	3	1	5	-0.119076	-0.196032	-0.350977	-0.154945
1576	[CST6]	cystatin E/M	489	543	593	0	8	21	-0.432563	-0.35605	0.00302639	0.359076
1577	[CST6]	cystatin E/M	423	423	455	3	7	15	-0.261916	0.00139171	-0.092262	-0.0936537
1578	[CST6]	cystatin E/M	185	174	144	-1	-2	-6	0.372778	0.163774	0.635049	0.471274
1579	[CST7]	cystatin F	686	753	703	0	14	36	-0.728293	-0.313355	0.168485	0.481839
1580	[CST7]	cystatin F	211	200	217	-1	-1	-1	0.14469	-0.196032	-0.384735	-0.188703
1581	[CST7]	cystatin F	492	708	715	1	-1	4	-0.497697	-0.949508	-0.663306	0.286202
1582	[CST7]	cystatin F	624	620	749	-1	13	38	-0.644523	-0.125399	0.149345	0.274744
1583	[CST7]	cystatin F	488	391	543	1	5	18	-0.261916	-0.272558	-0.227027	0.045531
1584	[CST7]	cystatin F	61	54	57	0	0	1	1.32146	1.28107	1.08836	-0.19271
1585	[CST7]	cystatin F	300	288	319	0	-1	2	-0.0761938	0.18825	-0.533573	-0.721823
1586	[CSTA]	cystatin A	292	273	276	0	0	1	-0.261916	-0.125399	-0.256497	-0.131098
1587	[CSTA]	cystatin A	520	547	518	2	0	2	-0.568048	-0.869651	-0.994389	-0.124738
1588	[CSTB]	cystatin B	111	106	126	0	0	4	0.770034	0.948463	0.575905	-0.372559
1589	[CSTB]	cystatin B	729	681	606	4	2	0	-0.728293	-0.79619	-1.06318	-0.266989
1590	[CSTL1]	cystatin like 1	1699	1903	1920	32	46	48	-0.119076	-0.233498	-0.494067	-0.260569
1591	[CTAGE6]	CTAGE family member 6	492	546	522	0	9	11	-0.432563	-0.35605	-0.318404	0.037646
1592	[CTGF]	connective tissue growth factor	232	226	215	-1	-3	-1	0.294017	-0.028702	-0.092262	-0.06356
1593	[CTHRC1]	collagen triple helix repeat containing 1	727	708	793	1	22	55	-0.644523	0.112774	0.512734	0.39996
1594	[CTHRC1]	collagen triple helix repeat containing 1	300	296	447	2	7	18	0.321062	0.257988	0.0894373	-0.168551
1595	[CTHRC1]	collagen triple helix repeat containing 1	393	362	548	1	6	21	-0.211679	0.00139171	0.149345	0.147953
1596	[CTHRC1]	collagen triple helix repeat containing 1	77	107	65	0	5	5	1.16292	1.00967	1.32865	0.318977
1597	[CTLA4]	cytotoxic T-lymphocyte associated protein 4	509	464	466	-1	4	20	-0.568048	-0.447904	0.129802	0.577706
1598	[CTLA4]	cytotoxic T-lymphocyte associated protein 4	45	41	51	0	-2	-2	1.7823	2.02123	1.43132	-0.589913
1599	[CTLA4]	cytotoxic T-lymphocyte associated protein 4	229	165	159	0	-2	-5	0.321062	0.402656	0.068577	-0.334079
1600	[CTLA4]	cytotoxic T-lymphocyte associated protein 4	42	50	45	-1	-5	-8	1.3872	1.65564	0.927522	-0.728119
1601	[CTLA4]	cytotoxic T-lymphocyte associated protein 4	211	169	166	-3	-2	-4	-0.371924	0.235326	0.047237	-0.188089
1602	[CTLA4]	cytotoxic T-lymphocyte associated protein 4	83	64	66	1	1	2	1.04263	0.88288	0.722478	-0.160403
1603	[CTLA4]	cytotoxic T-lymphocyte associated protein 4	16	0	0	-3	0	0	2.71004	0	0	0
1604	[CTLA4]	cytotoxic T-lymphocyte associated protein 4	4164	4305	4022	52	5	7	-0.568048	-2.14196	-2.4243	-0.282344
1605	[CTLA4]	cytotoxic T-lymphocyte associated protein 4	1759	1641	1450	36	30	28	-0.0761938	-0.447904	-0.663306	-0.215403
1606	[CTNNA1]	catenin alpha 1	1829	1509	1477	6	10	16	-1.33751	-1.03698	-1.06318	-0.026198
1607	[CTRC]	chymotrypsin C	282	306	292	0	8	13	0.00376255	0.18825	0.187238	-0.00101192
1608	[CTRC]	chymotrypsin C	61	48	58	3	3	5	1.39509	1.55241	1.5583	0.00589325
1609	[CTRL]	chymotrypsin like	144	154	145	-1	0	-1	0.753907	0.622622	0.223644	-0.398977
1610	[CTSA]	cathepsin A	565	496	493	-1	10	27	-0.164159	-0.196032	0.275709	0.471742
1611	[CTSA]	cathepsin A	20	0	25	-1	0	-2	2.527	0	1.36589	-1.16111
1612	[CTSB]	cathepsin B	501	507	489	-1	6	13	-0.432563	-0.447904	-0.143845	0.304059
1613	[CTSB]	cathepsin B	666	564	526	-1	1	0	-0.497697	-0.869651	-0.930346	-0.0606953
1614	[CTSC]	cathepsin C	598	557	573	0	11	32	-0.371924	-0.233498	0.292435	0.525933
1615	[CTSC]	cathepsin C	83	88	103	4	5	8	1.21259	1.11227	0.960383	-0.151887
1616	[CTSD]	cathepsin D	252	257	241	0	6	8	0.372778	0.280104	0.047237	-0.232867
1617	[CTSD]	cathepsin D	323	311	321	3	0	7	-0.119076	-0.35605	0.00302639	0.359076
1618	[CTSD]	cathepsin D	480	461	530	0	7	15	-0.0353067	-0.160036	-0.198463	-0.0384267
1619	[CTSD]	cathepsin D	101	128	101	-2	9	13	1.15264	1.0292	1.20081	0.171614
1620	[CTSE]	cathepsin E	608	573	567	-2	9	32	-0.820896	-0.313355	0.340876	0.654231
1621	[CTSE]	cathepsin E	1296	1309	1255	2	26	73	-1.53363	-0.35605	0.292435	0.648484
1622	[CTSE]	cathepsin E	931	884	833	2	18	45	-0.820896	-0.125399	0.275709	0.401109
1623	[CTSE]	cathepsin E	1022	944	895	0	23	69	-1.04178	-0.196032	0.575905	0.771937
1624	[CTSE]	cathepsin E	595	441	422	0	10	20	-0.568048	0.112774	0.149345	0.0365713
1625	[CTSH]	cathepsin H	56	50	48	-2	0	1	1.36312	1.29564	1.0813	-0.214337
1626	[CTSH]	cathepsin H	489	465	370	0	6	17	-0.644523	-0.196032	0.241326	0.437358
1627	[CTSL]	cathepsin L	56	46	39	-1	1	0	1.2596	1.33801	1.42645	0.0884439
1628	[CTSL]	cathepsin L	217	159	183	0	1	1	0.57391	0.18825	0.187238	-0.00101192
1629	[CTSL]	cathepsin L	500	482	617	0	10	31	-0.497697	-0.028702	0.187238	0.21594
1630	[CTSL]	cathepsin L	392	382	385	0	1	2	-0.164159	-0.059816	-0.456174	-0.396358
1631	[CTSS]	cathepsin S	332	336	353	1	16	38	0.176654	0.383334	0.821321	0.437987
1632	[CTSS]	cathepsin S	312	305	280	3	0	2	0.0770478	0.0861697	-0.494067	-0.580237
1633	[CTSS]	cathepsin S	0	0	0	0	0	0	0	0	0	0
1634	[CTSS]	cathepsin S	90	91	84	3	3	2	1.00675	1.18029	0.976388	-0.203897
1635	[CTSV]	cathepsin V	441	445	507	-2	7	14	-0.644523	-0.092022	-0.384735	-0.292713
1636	[CTSV]	cathepsin V	683	615	725	-2	17	32	-0.820896	-0.059816	0.149345	0.209161
1637	[CTSZ]	cathepsin Z	498	479	490	0	5	20	-0.432563	-0.447904	-0.117695	0.330209
1638	[CTSZ]	cathepsin Z	448	446	512	1	4	20	-0.261916	-0.313355	0.0253949	0.338749
1639	[CUTC]	cutC copper transporter	82	61	78	0	3	4	1.14224	1.31707	1.03778	-0.279284
1640	[CUX2]	cut like homeobox 2	1733	1647	1634	9	160	269	-0.924417	1.01949	1.31222	0.292732
1641	[CWC22]	CWC22 spliceosome associated protein homolog	75	52	82	-2	-1	-2	1.06576	1.33108	0.65769	-0.673388
1642	[CX3CL1]	C-X3-C motif chemokine ligand 1	354	289	286	-1	-1	4	-0.261916	-0.059816	-0.384735	-0.324919
1643	[CX3CL1]	C-X3-C motif chemokine ligand 1	407	460	409	0	-6	0	-0.0353067	-0.664856	-0.494067	0.170789
1644	[CX3CL1]	C-X3-C motif chemokine ligand 1	588	620	815	-1	-2	1	-1.33751	-0.869651	-1.40452	-0.534868
1645	[CX3CL1]	C-X3-C motif chemokine ligand 1	132	133	117	1	-2	-4	0.668508	0.0587714	-0.170752	-0.229524
1646	[CX3CL1]	C-X3-C motif chemokine ligand 1	162	134	113	-2	0	-1	0.445058	0.592026	-0.117695	-0.709721
1647	[CXADR]	coxsackie virus and adenovirus receptor	460	493	581	0	2	4	-0.3152	-0.447904	-0.618017	-0.170113
1648	[CXADR]	coxsackie virus and adenovirus receptor	2210	2372	2632	0	-1	-5	-1.78648	-2.51408	-2.80067	-0.28659
1649	[CXADR]	coxsackie virus and adenovirus receptor	2193	2279	1925	4	1	2	-1.53363	-2.14196	-2.4243	-0.282344
1650	[CXADR]	coxsackie virus and adenovirus receptor	265	248	214	-3	1	-3	-0.119076	-0.196032	-0.618017	-0.421985
1651	[CXADR]	coxsackie virus and adenovirus receptor	351	447	461	0	-1	7	-0.432563	-0.869651	-0.456174	0.413477
1652	[CXADR]	coxsackie virus and adenovirus receptor	29	33	36	3	-1	-3	2.56305	2.07842	1.30668	-0.771738
1653	[CXADR]	coxsackie virus and adenovirus receptor	895	921	866	9	9	12	-0.371924	-0.728175	-0.710919	0.0172562
1654	[CXADR]	coxsackie virus and adenovirus receptor	360	386	361	0	-3	-5	-0.164159	-0.400828	-0.350977	0.049851
1655	[CXCL1]	C-X-C motif chemokine ligand 1	94	79	97	-2	-13	-23	1.04263	0	0	0
1656	[CXCL1]	C-X-C motif chemokine ligand 1	2224	2205	1827	2	4	2	-1.53363	-1.5058	-2.4243	-0.918498
1657	[CXCL10]	C-X-C motif chemokine ligand 10	515	343	508	0	11	27	-0.644523	0.163774	0.275709	0.111935
1658	[CXCL12]	C-X-C motif chemokine ligand 12	75	61	83	0	2	2	1.2411	1.11227	0.783037	-0.329234
1659	[CXCL16]	C-X-C motif chemokine ligand 16	45	75	65	-1	0	4	0.969348	1.09445	0.984288	-0.110161
1660	[CXCL2]	C-X-C motif chemokine ligand 2	409	405	426	0	4	11	-0.432563	0.0305299	-0.143845	-0.174374
1661	[CXCL3]	C-X-C motif chemokine ligand 3	674	606	559	0	1	2	-0.728293	-0.79619	-0.710919	0.0852707
1662	[CXCL8]	C-X-C motif chemokine ligand 8	430	439	413	-1	11	24	-0.0353067	-0.059816	0.371821	0.431637
1663	[CXCL8]	C-X-C motif chemokine ligand 8	104	130	149	3	0	-2	0.956517	0.560376	0.168485	-0.391891
1664	[CXCL8]	C-X-C motif chemokine ligand 8	835	918	884	-4	17	44	-1.04178	-0.35605	0.129802	0.485852
1665	[CXCL8]	C-X-C motif chemokine ligand 8	138	126	98	2	-1	-2	0.650385	0.65223	0.292435	-0.359795
1666	[CXCL8]	C-X-C motif chemokine ligand 8	140	139	142	-1	-1	1	0.650385	-0.028702	0.56361	0.592312
1667	[CXCL8]	C-X-C motif chemokine ligand 8	161	166	178	-2	0	4	0.511843	0.280104	0.0894373	-0.190667
1668	[CXCL8]	C-X-C motif chemokine ligand 8	1093	1098	1179	4	21	24	-0.820896	-0.233498	-0.663306	-0.429809
1669	[CXCL9]	C-X-C motif chemokine ligand 9	265	216	254	0	4	14	-0.0353067	0.402656	0.401767	-0.000889106
1670	[CXCL9]	C-X-C motif chemokine ligand 9	483	393	545	0	8	16	-0.568048	0.21209	-0.092262	-0.304352
1671	[CXCL9]	C-X-C motif chemokine ligand 9	464	450	589	-1	6	23	-0.371924	0.00139171	0.00302639	0.00163469
1672	[CXCR4]	C-X-C motif chemokine receptor 4	1289	1326	1206	23	19	16	-0.211679	-0.664856	-0.930346	-0.265491
1673	[CXCR4]	C-X-C motif chemokine receptor 4	622	590	601	6	3	8	-0.371924	-0.949508	-0.663306	0.286202
1674	[CYB5B]	cytochrome b5 type B	2426	2538	2148	6	7	6	-1.33751	-1.67313	-1.95013	-0.276995
1675	[CYB5R1]	cytochrome b5 reductase 1	156	112	142	-3	-1	1	0.686264	0.836401	0.0253949	-0.811006
1676	[CYGB]	cytoglobin	184	227	196	3	7	15	0.445058	0.42158	0.743106	0.321527
1677	[CYP24A1]	cytochrome P450 family 24 subfamily A member 1	50	64	65	-2	-5	-11	1.8072	1.19653	0	0.610669
1678	[CYR61]	cysteine rich angiogenic inducer 61	79	53	64	1	-4	-5	1.2317	1.7306	0.773214	-0.957388
1679	[CYTL1]	cytokine like 1	2630	2566	2409	12	3	6	-1.17726	-2.14196	-2.15726	-0.0153044
1680	[DAG1]	dystroglycan 1	92	119	183	0	0	4	1.45573	0.989719	0.525717	-0.464002
1681	[DAG1]	dystroglycan 1	383	274	345	0	14	12	-0.0761938	0.735722	0.068577	-0.667145
1682	[DAO]	D-amino acid oxidase	35	32	28	0	0	3	1.9047	1.9776	1.66244	-0.315161
1683	[DAPK1]	death associated protein kinase 1	674	601	704	0	9	14	-0.924417	-0.35605	-0.318404	0.037646
1684	[DAPK1]	death associated protein kinase 1	0	0	0	0	0	0	0	0	0	0
1685	[DARS]	aspartyl-tRNA synthetase	96	82	79	-2	-1	0	1.06576	0.989719	0.430777	-0.558942
1686	[DBH]	dopamine beta-hydroxylase	484	454	677	1	6	28	-0.644523	-0.160036	0.0253949	0.185431
1687	[DBH]	dopamine beta-hydroxylase	313	294	390	0	-7	-8	-0.261916	-0.092022	0.129802	0.221824
1688	[DBI]	diazepam binding inhibitor, acyl-CoA binding protein	703	601	628	13	9	11	-0.119076	-0.400828	-0.761107	-0.360279
1689	[DBI]	diazepam binding inhibitor, acyl-CoA binding protein	1534	1409	1218	-1	3	6	-1.17726	-1.5058	-1.40452	0.101286
1690	[DBI]	diazepam binding inhibitor, acyl-CoA binding protein	110	120	103	1	-1	10	0.846509	0.42158	1.07419	0.652609
1691	[DCBLD1]	discoidin, CUB and LCCL domain containing 1	77	68	73	-2	3	2	1.2317	1.2737	0.783037	-0.490662
1692	[DCBLD2]	discoidin, CUB and LCCL domain containing 2	302	313	266	0	-5	-3	0.00376255	-0.664856	-0.456174	0.208681
1693	[DCBLD2]	discoidin, CUB and LCCL domain containing 2	725	898	766	2	1	5	-0.924417	-1.36433	-0.930346	0.433983
1694	[DCBLD2]	discoidin, CUB and LCCL domain containing 2	134	164	151	-1	3	1	0.801427	0.722323	0.55115	-0.171173
1695	[DCC]	DCC netrin 1 receptor	241	255	267	0	4	4	0.3473	0.18825	-0.494067	-0.682317
1696	[DCD]	dermcidin	1939	1995	1919	28	28	31	-0.432563	-0.664856	-0.814164	-0.149309
1697	[DCLK1]	doublecortin like kinase 1	0	0	0	0	0	0	0	0	0	0
1698	[DCLK1]	doublecortin like kinase 1	503	498	534	0	0	3	-0.432563	-0.447904	-0.350977	0.0969267
1699	[DCN]	decorin	37	0	0	-1	0	0	1.82181	0	0	0
1700	[DCN]	decorin	331	324	301	7	8	9	0.294017	0.112774	-0.0675073	-0.180281
1701	[DCTPP1]	dCTP pyrophosphatase 1	847	800	887	0	9	23	-0.728293	-0.728175	-0.419767	0.308408
1702	[DCUN1D2]	defective in cullin neddylation 1 domain containing 2	111	93	93	1	-1	4	0.930279	1.01949	0.668807	-0.35068
1703	[DCXR]	dicarbonyl and L-xylulose reductase	322	367	334	0	2	-3	0.111519	-0.400828	-0.256497	0.14433
1704	[DDAH1]	dimethylarginine dimethylaminohydrolase 1	629	666	617	1	1	-1	-0.644523	-1.24178	-0.994389	0.247388
1705	[DDC]	dopa decarboxylase	653	706	746	1	14	46	-0.820896	-0.160036	0.356477	0.516514
1706	[DDC]	dopa decarboxylase	163	157	155	1	2	2	0.207496	0.458296	0.430777	-0.0275188
1707	[DDI1]	DNA damage inducible 1 homolog 1	377	400	470	1	5	9	-0.3152	-0.233498	-0.350977	-0.117479
1708	[DDR1]	discoidin domain receptor tyrosine kinase 1	0	0	0	0	0	0	0	0	0	0
1709	[DDR1]	discoidin domain receptor tyrosine kinase 1	841	999	945	14	17	27	-0.211679	-0.497525	-0.318404	0.179122
1710	[DDR2]	discoidin domain receptor tyrosine kinase 2	288	290	278	-1	4	13	-0.164159	-0.160036	0.20562	0.365656
1711	[DDR2]	discoidin domain receptor tyrosine kinase 2	155	138	127	2	11	32	0.467888	1.06705	1.66244	0.59539
1712	[DDR2]	discoidin domain receptor tyrosine kinase 2	0	0	0	0	0	0	0	0	0	0
1713	[DEAF1]	DEAF1, transcription factor	1917	1857	1575	10	40	44	-1.04178	-0.400828	-0.384735	0.0160928
1714	[DECR1]	2,4-dienoyl-CoA reductase 1, mitochondrial	0	0	0	0	0	0	0	0	0	0
1715	[DEFA3]	defensin alpha 3	1179	1226	1142	7	11	10	-0.820896	-0.949508	-1.06318	-0.113671
1716	[DEFB103A]	defensin beta 103A	222	239	277	0	7	10	0.207496	0.402656	0.0253949	-0.377261
1717	[DEFB103A]	defensin beta 103A	0	0	0	0	0	0	0	0	0	0
1718	[DEFB103A]	defensin beta 103A	617	501	623	-2	16	34	-0.3152	0.3017	0.275709	-0.0259904
1719	[DEFB103A]	defensin beta 103A	459	479	516	-1	10	20	-0.371924	-0.092022	0.0253949	0.117417
1720	[DEFB103B]	defensin beta 103B	33	30	32	-3	0	-1	2.25519	1.998	1.51047	-0.48753
1721	[DEFB103B]	defensin beta 103B	0	0	0	0	0	0	0	0	0	0
1722	[DEFB103B]	defensin beta 103B	641	454	527	1	8	19	-0.432563	-0.313355	-0.092262	0.221093
1723	[DEFB103B]	defensin beta 103B	388	379	464	10	75	106	0.294017	1.61062	1.62376	0.0131405
1724	[DEFB104A]	defensin beta 104A	524	452	471	0	4	28	-0.261916	-0.196032	0.356477	0.55251
1725	[DEFB104A]	defensin beta 104A	275	292	341	1	9	21	0.00376255	0.235326	0.325008	0.0896828
1726	[DEFB104A]	defensin beta 104A	0	0	0	0	0	0	0	0	0	0
1727	[DEFB104A]	defensin beta 104A	26	17	35	-2	-2	-4	2.50508	2.60339	1.99617	-0.607213
1728	[DEFB104A]	defensin beta 104A	559	436	514	-1	8	30	-0.644523	-0.028702	0.308865	0.337567
1729	[DEFB104A]	defensin beta 104A	460	370	439	-1	4	21	-0.3152	-0.35605	0.187238	0.543287
1730	[DEFB104A]	defensin beta 104A	198	170	194	0	1	3	0.294017	-0.059816	-0.318404	-0.258588
1731	[DEFB104B]	defensin beta 104B	649	539	505	-1	10	31	-1.53363	-0.160036	0.371821	0.531857
1732	[DEFB105A]	defensin beta 105A	0	0	0	0	0	0	0	0	0	0
1733	[DEFB105A]	defensin beta 105A	563	531	683	0	8	20	-0.497697	-0.549984	-0.286935	0.263049
1734	[DEFB105A]	defensin beta 105A	38	35	36	2	1	-3	1.77214	1.89868	1.60782	-0.29086
1735	[DEFB119]	defensin beta 119	2356	2310	2141	16	8	12	-1.04178	-1.67313	-1.51385	0.159284
1736	[DEFB4A]	defensin beta 4A	370	376	398	0	6	17	-0.371924	0.00139171	0.20562	0.204228
1737	[DEFB4A]	defensin beta 4A	365	346	353	-2	4	40	-0.497697	0.280104	0.944098	0.663994
1738	[DEFB4A]	defensin beta 4A	0	17	24	0	2	-4	0	2.52353	2.20595	0
1739	[DEFB4A]	defensin beta 4A	289	361	398	-2	9	28	0.0411688	0.0861697	0.458908	0.372738
1740	[DEFB4A]	defensin beta 4A	464	457	542	-3	6	23	-0.0761938	-0.35605	0.047237	0.403287
1741	[DEFB4A]	defensin beta 4A	550	488	552	2	8	20	-0.644523	-0.125399	-0.0198945	0.105505
1742	[DEFB4A]	defensin beta 4A	62	63	57	0	1	1	1.60985	1.14691	1.06702	-0.079887
1743	[DEFB4B]	defensin beta 4B	576	485	629	0	6	28	-0.820896	-0.313355	-0.0198945	0.29346
1744	[DEFB4B]	defensin beta 4B	0	0	0	0	0	0	0	0	0	0
1745	[DEFB4B]	defensin beta 4B	547	535	599	-1	10	31	-0.432563	-0.028702	0.223644	0.252346
1746	[DENND5A]	DENN domain containing 5A	1429	1312	1064	8	80	138	-0.728293	0.560376	1.06702	0.506645
1747	[DERA]	deoxyribose-phosphate aldolase	0	0	0	0	0	0	0	0	0	0
1748	[DGKB]	diacylglycerol kinase beta	876	809	576	2	3	7	-1.04178	-0.949508	-0.930346	0.0191616
1749	[DHODH]	dihydroorotate dehydrogenase (quinone)	1551	1074	1251	3	2	1	-1.17726	-1.5058	-1.78089	-0.275086
1750	[DHRS7C]	dehydrogenase/reductase 7C	45	38	43	2	3	0	1.61597	1.7306	1.43617	-0.294434
1751	[DHRS9]	dehydrogenase/reductase 9	134	97	110	1	2	7	0.650385	0.989719	0.96842	-0.0212984
1752	[DIABLO]	diablo IAP-binding mitochondrial protein	289	301	280	1	2	17	-0.0353067	0.476117	0.401767	-0.0743503
1753	[DIABLO]	diablo IAP-binding mitochondrial protein	850	800	802	5	3	8	-0.820896	-0.79619	-0.870439	-0.0742488
1754	[DIAPH3]	diaphanous related formin 3	629	496	586	3	9	18	-0.568048	-0.028702	-0.286935	-0.258233
1755	[DKK1]	dickkopf WNT signaling pathway inhibitor 1	136	115	141	2	0	1	0.612979	0.787441	0.371821	-0.41562
1756	[DKK1]	dickkopf WNT signaling pathway inhibitor 1	262	250	304	-1	6	23	0.397538	0.280104	0.56361	0.283506
1757	[DKK1]	dickkopf WNT signaling pathway inhibitor 1	374	405	401	1	8	25	-0.497697	-0.059816	0.371821	0.431637
1758	[DKK1]	dickkopf WNT signaling pathway inhibitor 1	199	159	183	1	-1	-1	0.111519	0.493599	0.149345	-0.344254
1759	[DKK1]	dickkopf WNT signaling pathway inhibitor 1	111	103	100	1	-1	-2	0.720736	1.0292	0.611841	-0.417358
1760	[DKK1]	dickkopf WNT signaling pathway inhibitor 1	409	365	388	2	9	7	-0.371924	0.0587714	-0.0675073	-0.126279
1761	[DKK1]	dickkopf WNT signaling pathway inhibitor 1	271	384	346	-1	14	50	0.237293	0.363596	1.12962	0.766027
1762	[DKK1]	dickkopf WNT signaling pathway inhibitor 1	999	983	1155	-1	-2	-2	-1.17726	-0.35605	-0.870439	-0.514389
1763	[DKK1]	dickkopf WNT signaling pathway inhibitor 1	2311	2291	2372	14	254	223	-0.924417	1.05773	0.792757	-0.264976
1764	[DKK2]	dickkopf WNT signaling pathway inhibitor 2	31	30	34	1	-2	1	1.9047	1.98445	1.3554	-0.629051
1765	[DKK2]	dickkopf WNT signaling pathway inhibitor 2	26	27	29	0	4	5	2.64436	2.3645	1.98017	-0.384337
1766	[DKK2]	dickkopf WNT signaling pathway inhibitor 2	436	486	371	2	-11	21	-0.497697	0	0.55115	1.04885
1767	[DKK2]	dickkopf WNT signaling pathway inhibitor 2	1333	1479	1402	0	10	15	-1.33751	-1.13368	-1.30672	-0.17304
1768	[DKK3]	dickkopf WNT signaling pathway inhibitor 3	303	394	391	-3	9	30	-0.0353067	0.0587714	0.56361	0.504838
1769	[DKK3]	dickkopf WNT signaling pathway inhibitor 3	257	270	238	-1	-1	-2	0.0411688	-0.059816	-0.663306	-0.60349
1770	[DKK3]	dickkopf WNT signaling pathway inhibitor 3	439	436	433	2	-4	-1	-0.371924	-0.605624	-0.710919	-0.105296
1771	[DKK3]	dickkopf WNT signaling pathway inhibitor 3	463	509	436	1	4	17	-0.3152	-0.549984	0.0253949	0.575379
1772	[DKK3]	dickkopf WNT signaling pathway inhibitor 3	531	526	481	1	-2	-1	-0.644523	-0.869651	-1.13748	-0.267828
1773	[DKK4]	dickkopf WNT signaling pathway inhibitor 4	632	600	704	0	3	31	-0.728293	-0.272558	0.0894373	0.361995
1774	[DKKL1]	dickkopf like acrosomal protein 1	0	0	0	0	0	0	0	0	0	0
1775	[DKKL1]	dickkopf like acrosomal protein 1	416	395	394	8	5	8	0.111519	-0.125399	0.0253949	0.150794
1776	[DLD]	dihydrolipoamide dehydrogenase	98	93	94	0	0	1	0.943496	1.04832	0.992122	-0.0561985
1777	[DLK1]	delta like non-canonical Notch ligand 1	265	242	276	6	3	8	0.445058	0.0861697	-0.0198945	-0.106064
1778	[DLK1]	delta like non-canonical Notch ligand 1	172	168	148	0	0	-3	0.372778	0.493599	0.275709	-0.21789
1779	[DLK1]	delta like non-canonical Notch ligand 1	238	266	289	-1	3	12	0.0770478	0.00139171	0.340876	0.339485
1780	[DLK1]	delta like non-canonical Notch ligand 1	49	62	55	-1	0	-1	1.76701	1.08541	1.08836	0.00295379
1781	[DLL1]	delta like canonical Notch ligand 1	931	706	938	1	17	37	-1.17726	-0.125399	-0.0433956	0.0820037
1782	[DLL1]	delta like canonical Notch ligand 1	23	27	24	-1	3	-1	1.9047	2.08149	2.23297	0.151483
1783	[DLL1]	delta like canonical Notch ligand 1	1065	1086	1097	0	3	13	-1.33751	-1.24178	-1.13748	0.104298
1784	[DLL1]	delta like canonical Notch ligand 1	46	34	38	1	-1	2	1.78734	2.2442	1.81254	-0.431664
1785	[DLL1]	delta like canonical Notch ligand 1	170	146	179	0	-36	1	0.266112	0	-0.0433956	-0.309508
1786	[DLL1]	delta like canonical Notch ligand 1	521	523	507	0	0	1	-0.568048	-0.79619	-0.814164	-0.0179742
1787	[DLL1]	delta like canonical Notch ligand 1	381	507	537	0	5	16	-0.0353067	-0.400828	-0.117695	0.283133
1788	[DLL4]	delta like canonical Notch ligand 4	595	480	534	-2	7	23	-0.728293	-0.272558	0.0253949	0.297953
1789	[DLL4]	delta like canonical Notch ligand 4	502	504	458	14	9	16	0.176654	-0.400828	-0.0433956	0.357432
1790	[DLL4]	delta like canonical Notch ligand 4	180	144	153	1	0	-2	0.553704	0.927119	0.129802	-0.797317
1791	[DLL4]	delta like canonical Notch ligand 4	185	184	146	0	-2	1	0.397538	0.163774	-0.143845	-0.307619
1792	[DLL4]	delta like canonical Notch ligand 4	167	189	140	1	2	1	0.490141	0.0587714	-0.0675073	-0.126279
1793	[DLL4]	delta like canonical Notch ligand 4	825	739	735	1	0	1	-1.04178	-0.949508	-1.51385	-0.564343
1794	[DLL4]	delta like canonical Notch ligand 4	2087	2225	2086	45	46	47	-0.0353067	-0.400828	-0.618017	-0.217189
1795	[DLX6]	distal-less homeobox 6	3680	3781	3252	3	18	27	-1.53363	-1.5058	-1.40452	0.101286
1796	[DMBT1]	deleted in malignant brain tumors 1	32	32	31	-2	-2	-5	2.32327	2.55338	1.29549	-1.25788
1797	[DMP1]	dentin matrix acidic phosphoprotein 1	1465	1510	1368	-2	0	-6	-1.17726	-1.67313	-1.78089	-0.107756
1798	[DMP1]	dentin matrix acidic phosphoprotein 1	1759	1699	1495	-1	-17	-27	-1.53363	0	0	0
1799	[DMP1]	dentin matrix acidic phosphoprotein 1	849	786	809	2	-3	-2	-1.04178	-0.949508	-1.6378	-0.688293
1800	[DMXL2]	Dmx like 2	546	503	433	0	1	1	-0.820896	-0.664856	-0.930346	-0.265491
1801	[DNAJA1]	DnaJ heat shock protein family (Hsp40) member A1	2462	2224	1966	10	18	22	-1.33751	-1.24178	-1.13748	0.104298
1802	[DNAJC30]	DnaJ heat shock protein family (Hsp40) member C30	1513	1346	1022	2	7	13	-1.33751	-1.13368	-0.930346	0.203332
1803	[DNALI1]	dynein axonemal light intermediate chain 1	2274	2336	2127	15	28	40	-1.04178	-0.869651	-0.663306	0.206345
1804	[DNASE1]	deoxyribonuclease 1	644	747	772	-1	4	4	-0.820896	-0.728175	-0.994389	-0.266213
1805	[DNER]	delta/notch like EGF repeat containing	824	1132	1089	3	0	0	-0.924417	-1.67313	-1.6378	0.0353341
1806	[DNMBP]	dynamin binding protein	4320	3906	3538	63	299	553	-0.371924	0.824403	1.2254	0.401
1807	[DNMT3B]	DNA methyltransferase 3 beta	3517	3017	2918	6	10	11	-1.78648	-1.87793	-2.15726	-0.279332
1808	[DOCK6]	dedicator of cytokinesis 6	2327	2035	1817	47	216	304	-0.119076	1.13837	1.30668	0.168307
1809	[DOCK9]	dedicator of cytokinesis 9	216	178	153	1	6	8	0.593662	0.65223	0.763286	0.111056
1810	[DPEP1]	dipeptidase 1 (renal)	1143	1178	1200	1	5	7	-1.33751	-1.13368	-1.30672	-0.17304
1811	[DPEP1]	dipeptidase 1 (renal)	629	578	514	-1	3	5	-0.820896	-0.949508	-0.574835	0.374673
1812	[DPEP2]	dipeptidase 2	126	123	113	3	2	4	0.753907	0.735722	0.47266	-0.263062
1813	[DPEP2]	dipeptidase 2	2028	1866	1821	26	27	35	-0.497697	-0.728175	-0.710919	0.0172562
1814	[DPP10]	dipeptidyl peptidase like 10	358	312	399	2	7	30	-0.211679	0.112774	0.55115	0.438376
1815	[DPP10]	dipeptidyl peptidase like 10	0	146	136	0	0	0	0	0.235326	0.325008	0
1816	[DPP3]	dipeptidyl peptidase 3	402	370	324	-2	1	6	-0.728293	-0.028702	-0.0675073	-0.0388053
1817	[DPP4]	dipeptidyl peptidase 4	45	48	44	0	2	0	1.61597	1.58462	1.18193	-0.402685
1818	[DPP4]	dipeptidyl peptidase 4	51	49	45	-1	3	3	1.5395	1.61062	1.47406	-0.136556
1819	[DPP4]	dipeptidyl peptidase 4	10576	10897	10219	13	13	16	-2.75207	-3.15024	-2.80067	0.349563
1820	[DPP4]	dipeptidyl peptidase 4	94	81	93	-1	-2	-7	0.903233	1.03881	0.241326	-0.797483
1821	[DPP4]	dipeptidyl peptidase 4	297	302	306	5	6	3	0.111519	0.0305299	-0.0198945	-0.0504243
1822	[DPP7]	dipeptidyl peptidase 7	511	447	438	2	5	7	-0.497697	-0.272558	-0.456174	-0.183616
1823	[DPP7]	dipeptidyl peptidase 7	377	461	418	2	6	20	0.0411688	-0.160036	0.187238	0.347274
1824	[DPP7]	dipeptidyl peptidase 7	324	349	403	-2	9	23	-0.211679	0.21209	0.340876	0.128787
1825	[DPP7]	dipeptidyl peptidase 7	53	49	47	-1	3	4	1.45573	1.44226	1.48788	0.0456204
1826	[DPP9]	dipeptidyl peptidase 9	0	0	0	0	0	0	0	0	0	0
1827	[DPT]	dermatopontin	208	217	194	-1	0	-3	0.321062	0.493599	-0.092262	-0.585861
1828	[DPYS]	dihydropyrimidinase	39	40	33	0	3	2	1.74621	1.87976	1.3232	-0.556555
1829	[DPYS]	dihydropyrimidinase	97	131	94	0	-5	4	1.06576	0.708726	0.783037	0.0743107
1830	[DRAXIN]	dorsal inhibitory axon guidance protein	703	618	550	0	20	10	-0.568048	0.138628	-0.419767	-0.558396
1831	[DRAXIN]	dorsal inhibitory axon guidance protein	77	80	84	-1	-10	0	1.20288	0	0.722478	-0.480401
1832	[DSC1]	desmocollin 1	284	267	257	6	7	14	0.490141	0.363596	0.292435	-0.0711607
1833	[DSC2]	desmocollin 2	497	528	499	-1	-4	-7	-0.3152	-0.869651	-1.21825	-0.348596
1834	[DSC2]	desmocollin 2	264	257	244	-1	0	0	-0.0761938	-0.233498	-0.227027	0.00647085
1835	[DSC3]	desmocollin 3	544	583	543	0	-4	0	-0.497697	-0.79619	-1.06318	-0.266989
1836	[DSCAM]	DS cell adhesion molecule	406	508	403	2	-3	2	-0.211679	-1.03698	-0.533573	0.503409
1837	[DSCAML1]	DS cell adhesion molecule like 1	602	715	680	2	1	2	-0.497697	-1.03698	-1.13748	-0.100497
1838	[DSG1]	desmoglein 1	2358	2644	2199	10	10	13	-1.17726	-1.67313	-1.51385	0.159284
1839	[DSG2]	desmoglein 2	946	1093	1040	8	10	16	-0.644523	-0.949508	-0.930346	0.0191616
1840	[DSG3]	desmoglein 3	610	709	661	6	7	10	-0.211679	-0.447904	-0.456174	-0.00827034
1841	[DSG4]	desmoglein 4	2516	2561	2580	-1	0	4	-1.33751	-2.14196	-2.15726	-0.0153044
1842	[DSG4]	desmoglein 4	1309	1393	1308	5	1	11	-1.17726	-1.24178	-1.30672	-0.0649412
1843	[DUSP14]	dual specificity phosphatase 14	1264	1099	997	2	3	11	-1.17726	-1.5058	-1.13748	0.368326
1844	[DUSP3]	dual specificity phosphatase 3	323	260	283	3	0	1	-0.0353067	-0.233498	-0.170752	0.0627455
1845	[DUSP3]	dual specificity phosphatase 3	464	402	422	1	4	8	-0.432563	-0.400828	-0.227027	0.173801
1846	[DUSP3]	dual specificity phosphatase 3	111	83	92	0	1	4	1.0771	0.894141	0.867056	-0.027085
1847	[DUSP7]	dual specificity phosphatase 7	4313	4378	3770	10	21	33	-1.78648	-1.5058	-1.51385	-0.00804599
1848	[DYNC1H1]	dynein cytoplasmic 1 heavy chain 1	3239	3156	3152	7	25	51	-1.78648	-1.24178	-0.870439	0.371338
1849	[DYNLRB2]	dynein light chain roadblock-type 2	700	695	736	-2	1	0	-0.924417	-1.03698	-1.40452	-0.367537
1850	[DYNLRB2]	dynein light chain roadblock-type 2	2460	2386	2430	7	13	25	-1.53363	-1.5058	-1.21825	0.287558
1851	[DYRK3]	dual specificity tyrosine phosphorylation regulated kinase 3	252	212	353	-2	-1	18	0.0411688	0.163774	0.356477	0.192703
1852	[EBAG9]	estrogen receptor binding site associated, antigen, 9	484	360	395	0	5	8	-0.0761938	-0.196032	-0.318404	-0.122371
1853	[EBI3]; [IL12A]	Epstein-Barr virus induced 3; interleukin 12A	290	316	309	1	2	5	0.111519	0.0861697	-0.350977	-0.437147
1854	[EBI3]; [IL12A]	Epstein-Barr virus induced 3; interleukin 12A	603	637	636	3	6	1	-0.261916	-0.400828	-0.994389	-0.593561
1855	[EBI3]; [IL12A]	Epstein-Barr virus induced 3; interleukin 12A	1052	972	1032	7	7	11	-0.924417	-1.03698	-1.13748	-0.100497
1856	[ECD]	ecdysoneless cell cycle regulator	450	419	424	1	0	8	-0.497697	-0.313355	-0.456174	-0.142819
1857	[ECE1]	endothelin converting enzyme 1	265	254	268	2	5	16	0.14469	0.138628	0.486211	0.347583
1858	[ECE1]	endothelin converting enzyme 1	0	0	0	0	0	0	0	0	0	0
1859	[ECE2]	endothelin converting enzyme 2	249	291	303	-3	7	20	0.0411688	0.3017	0.525717	0.224017
1860	[ECE2]	endothelin converting enzyme 2	24	30	25	-1	2	7	2.35279	2.2595	2.27699	0.0174923
1861	[ECH1]	enoyl-CoA hydratase 1	144	143	154	-2	1	3	0.612979	0.476117	0.20562	-0.270497
1862	[ECM1]	extracellular matrix protein 1	276	289	200	-2	-1	-3	0.0770478	-0.196032	0.047237	0.243269
1863	[ECSIT]	ECSIT signalling integrator	659	615	549	-1	-3	1	-0.728293	-0.728175	-1.06318	-0.335004
1864	[EDA]	ectodysplasin A	316	313	331	-1	9	15	-0.211679	0.0861697	0.275709	0.18954
1865	[EDA]	ectodysplasin A	488	439	450	-1	11	26	-0.728293	0.0305299	0.340876	0.310346
1866	[EDA2R]	ectodysplasin A2 receptor	43	37	39	4	2	1	2.0043	1.66535	1.23746	-0.427894
1867	[EDA2R]	ectodysplasin A2 receptor	2811	2943	2962	37	30	43	-0.432563	-0.949508	-0.994389	-0.0448808
1868	[EDAR]	ectodysplasin A receptor	586	654	556	0	-8	-5	-0.371924	-1.24178	-1.21825	0.0235302
1869	[EDAR]	ectodysplasin A receptor	36	38	25	-2	-2	1	2.26981	1.68919	1.73878	0.0495861
1870	[EDAR]	ectodysplasin A receptor	922	842	1076	7	13	14	-0.568048	-0.664856	-0.710919	-0.0460637
1871	[EDEM2]	ER degradation enhancing alpha-mannosidase like protein 2	105	99	97	-1	3	9	0.703669	1.09445	1.24936	0.15491
1872	[EDF1]	endothelial differentiation related factor 1	55	40	45	2	5	6	1.73028	1.7999	1.61183	-0.188069
1873	[EDF1]	endothelial differentiation related factor 1	782	704	740	-3	14	32	-0.924417	-0.313355	0.0253949	0.338749
1874	[EDIL3]	EGF like repeats and discoidin domains 3	374	474	493	-1	16	39	-0.497697	0.235326	0.600016	0.364691
1875	[EDIL3]	EGF like repeats and discoidin domains 3	78	88	69	0	-14	-15	1.0883	0	0	0
1876	[EDIL3]	EGF like repeats and discoidin domains 3	210	238	268	-2	6	30	0.321062	0.65223	0.849032	0.196802
1877	[EDIL3]	EGF like repeats and discoidin domains 3	68	68	62	0	-8	-4	1.16292	0.799928	1.31222	0.512291
1878	[EDNRB]	endothelin receptor type B	67	54	55	-1	0	0	1.32146	1.14691	1.07419	-0.072719
1879	[EDNRB]	endothelin receptor type B	987	1115	957	11	0	0	-0.371924	-1.36433	-1.95013	-0.585801
1880	[EED]	embryonic ectoderm development	93	90	88	-1	-14	-1	1.17308	0	0.588039	-0.585043
1881	[EEF1B2]	eukaryotic translation elongation factor 1 beta 2	757	649	629	2	-2	-2	-1.04178	-1.03698	-1.30672	-0.269737
1882	[EEF1E1]	eukaryotic translation elongation factor 1 epsilon 1	99	104	92	0	2	4	0.686264	0.916258	0.690649	-0.225609
1883	[EEFSEC]	eukaryotic elongation factor, selenocysteine-tRNA specific	883	948	962	5	12	25	-0.728293	-0.728175	-0.350977	0.377199
1884	[EFCAB7]	EF-hand calcium binding domain 7	1901	1722	1266	30	35	45	-0.371924	-0.313355	-0.198463	0.114891
1885	[EFEMP1]	EGF containing fibulin like extracellular matrix protein 1	308	332	331	3	5	12	-0.0761938	0.0305299	-0.0433956	-0.0739255
1886	[EFNA1]	ephrin A1	207	190	188	-1	0	0	0.207496	0.65223	0.0253949	-0.626835
1887	[EFNA1]	ephrin A1	476	444	423	0	3	22	-0.568048	-0.35605	0.308865	0.664914
1888	[EFNA1]	ephrin A1	71	67	66	0	-1	2	1.41832	0.774782	0.849032	0.0742498
1889	[EFNA1]	ephrin A1	4116	4067	3930	52	53	59	-0.568048	-0.79619	-0.930346	-0.134157
1890	[EFNA1]	ephrin A1	191	238	255	1	-5	-8	0.321062	0.363596	-0.117695	-0.481291
1891	[EFNA2]	ephrin A2	1596	1604	1622	9	1	3	-0.924417	-1.36433	-1.30672	0.0576107
1892	[EFNA3]	ephrin A3	355	349	374	-1	5	27	-0.164159	-0.272558	0.646438	0.918996
1893	[EFNA3]	ephrin A3	3368	3326	3529	52	64	78	-0.261916	-0.447904	-0.533573	-0.0856691
1894	[EFNA3]	ephrin A3	444	472	422	0	1	1	-0.371924	-0.605624	-0.710919	-0.105296
1895	[EFNA3]	ephrin A3	67	64	64	-1	1	0	1.35495	1.41729	1.13633	-0.280962
1896	[EFNA4]	ephrin A4	92	103	105	-1	-1	-1	0.981995	0.848243	0.20562	-0.642623
1897	[EFNA4]	ephrin A4	85	77	76	0	-3	-4	1.00675	0.787441	1.08836	0.30092
1898	[EFNA5]	ephrin A5	76	75	77	1	-1	-2	0.969348	1.17205	0.802376	-0.369678
1899	[EFNA5]	ephrin A5	2684	2753	2826	41	43	70	-0.3152	-0.605624	-0.533573	0.0720509
1900	[EFNB1]	ephrin B1	233	186	157	-1	-4	-4	0.176654	0.343424	0.241326	-0.102098
1901	[EFNB1]	ephrin B1	615	523	533	1	2	10	-0.924417	-0.447904	-0.419767	0.0281362
1902	[EFNB1]	ephrin B1	525	552	465	0	-1	-5	-0.728293	-1.03698	-0.870439	0.166543
1903	[EFNB1]	ephrin B1	685	701	599	-2	6	19	-0.924417	-0.549984	-0.117695	0.432289
1904	[EFNB1]	ephrin B1	202	169	133	1	0	-1	0.397538	0.42158	0.325008	-0.0965713
1905	[EFNB1]	ephrin B1	1563	1566	1371	22	19	25	-0.371924	-0.79619	-0.710919	0.0852707
1906	[EFNB2]	ephrin B2	399	417	608	-2	-6	21	-0.0761938	-0.233498	0.223644	0.457142
1907	[EFNB2]	ephrin B2	274	325	298	-1	9	22	-0.3152	0.18825	0.588039	0.399789
1908	[EFNB2]	ephrin B2	214	234	207	-2	-1	-4	0.207496	-0.549984	-0.574835	-0.0248511
1909	[EFNB2]	ephrin B2	2169	2239	0	-1	-2	0	-1.78648	-1.87793	0	0.0914495
1910	[EFNB2]	ephrin B2	35	0	0	0	0	0	1.99642	0	0	0
1911	[EFNB2]	ephrin B2	121	106	102	0	-3	-3	0.668508	0.257988	0.20562	-0.0523682
1912	[EFNB2]	ephrin B2	1285	1442	1130	19	18	14	-0.211679	-0.79619	-0.930346	-0.134157
1913	[EFNB2]	ephrin B2	569	541	585	3	-3	-2	-0.261916	-0.869651	-0.761107	0.108544
1914	[EFNB3]	ephrin B3	2846	2968	3034	46	35	48	-0.371924	-0.869651	-0.814164	0.0554871
1915	[EGF]	epidermal growth factor	403	360	367	0	8	30	-0.497697	0.0587714	0.668807	0.610035
1916	[EGF]	epidermal growth factor	410	466	358	1	-1	0	-0.211679	-0.728175	-0.870439	-0.142263
1917	[EGF]	epidermal growth factor	2950	2792	2451	22	29	28	-0.924417	-0.949508	-1.13748	-0.187971
1918	[EGFL6]	EGF like domain multiple 6	619	529	521	1	15	13	-0.432563	0.0305299	-0.318404	-0.348933
1919	[EGFL7]	EGF like domain multiple 7	535	526	596	1	6	17	-0.644523	-0.272558	-0.318404	-0.0458457
1920	[EGFR]	epidermal growth factor receptor	124	199	159	2	1	-2	0.533023	0.458296	0.458908	0.000612043
1921	[EGFR]	epidermal growth factor receptor	398	377	409	2	8	22	-0.3152	-0.028702	0.325008	0.35371
1922	[EGFR]	epidermal growth factor receptor	109	118	86	6	0	1	1.0771	0.812247	0.821321	0.00907344
1923	[EGFR]	epidermal growth factor receptor	160	195	174	-1	-5	-10	0.511843	-0.196032	0	0.707875
1924	[EGFR]	epidermal growth factor receptor	214	244	169	-2	-26	-46	1.03084	0	0	0
1925	[EGFR]	epidermal growth factor receptor	117	115	111	0	-1	-1	0.294017	0.735722	0.65769	-0.0780317
1926	[EGFR]	epidermal growth factor receptor	224	274	216	1	1	-1	0.490141	-0.35605	-0.286935	0.069115
1927	[EGFR]	epidermal growth factor receptor	1193	1097	976	2	4	-1	-1.17726	-1.24178	-1.78089	-0.539114
1928	[EGFR]	epidermal growth factor receptor	112	148	121	-1	2	4	0.956517	0.708726	0.499567	-0.209159
1929	[EGFR]	epidermal growth factor receptor	32	34	34	-1	0	-2	1.86423	1.82865	2.11747	0.288825
1930	[EGFR]	epidermal growth factor receptor	909	908	957	9	13	17	-0.371924	-0.447904	-0.663306	-0.215403
1931	[EGFR]	epidermal growth factor receptor	874	925	996	6	2	3	-0.644523	-1.24178	-0.870439	0.371338
1932	[EGLN1]	egl-9 family hypoxia inducible factor 1	56	44	52	0	1	-2	1.47025	1.4484	1.10232	-0.346081
1933	[EIF2B4]	eukaryotic translation initiation factor 2B subunit delta	203	181	125	0	3	2	0.511843	0.383334	0.20562	-0.177714
1934	[EIF3K]	eukaryotic translation initiation factor 3 subunit K	628	595	598	-2	-2	11	-0.497697	-0.549984	-0.419767	0.130216
1935	[EIF4EBP1]	eukaryotic translation initiation factor 4E binding protein 1	174	213	198	-5	-11	-12	-0.0353067	0	0	0
1936	[EIF4H]	eukaryotic translation initiation factor 4H	0	0	0	0	0	0	0	0	0	0
1937	[EIF5A]	eukaryotic translation initiation factor 5A	590	549	525	1	-1	4	-0.644523	-0.869651	-0.761107	0.108544
1938	[EIF5A2]	eukaryotic translation initiation factor 5A2	552	523	506	1	0	-1	-0.568048	-0.869651	-0.930346	-0.0606953
1939	[ELK1]	ELK1, ETS transcription factor	152	139	121	2	3	2	0.631881	0.637545	0.149345	-0.4882
1940	[EMC8]	ER membrane protein complex subunit 8	1074	1018	770	4	1	2	-1.17726	-1.13368	-1.40452	-0.27084
1941	[EMCN]	endomucin	1221	1065	1026	-1	-1	6	-0.820896	-1.36433	-1.13748	0.22685
1942	[EMILIN1]	elastin microfibril interfacer 1	2814	2776	2879	18	337	559	-1.04178	1.25878	1.38652	0.127743
1943	[EML4]	echinoderm microtubule associated protein like 4	5026	4664	4805	15	2023	1252	-1.78648	2.42557	1.66999	-0.755578
1944	[EMSY]	EMSY, BRCA2 interacting transcriptional repressor	1385	1278	1208	2	3	3	-1.53363	-1.24178	-1.51385	-0.272074
1945	[ENG]	endoglin	168	185	149	1	4	6	0.57391	0.560376	0.600016	0.0396405
1946	[ENG]	endoglin	876	797	797	10	14	15	-0.432563	-0.400828	-0.574835	-0.174007
1947	[ENO1]	enolase 1	1179	1044	933	5	15	18	-0.924417	-0.497525	-0.618017	-0.120492
1948	[ENO2]	enolase 2	1800	1820	1762	0	37	82	-1.78648	-0.447904	0.109839	0.557743
1949	[ENO3]	enolase 3	848	787	748	1	15	22	-0.728293	-0.233498	-0.256497	-0.0229998
1950	[ENPEP]	glutamyl aminopeptidase	388	464	553	0	9	27	-0.261916	0.00139171	0.0894373	0.0880456
1951	[ENPP1]	ectonucleotide pyrophosphatase/phosphodiesterase 1	88	96	91	2	4	4	0.956517	1.21249	0.839886	-0.372605
1952	[ENPP2]	ectonucleotide pyrophosphatase/phosphodiesterase 2	176	183	149	-1	-3	3	0.266112	0.363596	0.386914	0.0233188
1953	[ENPP2]	ectonucleotide pyrophosphatase/phosphodiesterase 2	209	217	187	-1	1	7	0.421619	0.322799	0.575905	0.253106
1954	[ENPP2]	ectonucleotide pyrophosphatase/phosphodiesterase 2	389	355	368	-2	10	14	-0.432563	0.0587714	0.068577	0.00980559
1955	[ENPP2]	ectonucleotide pyrophosphatase/phosphodiesterase 2	203	184	220	4	6	13	0.294017	0.493599	0.668807	0.175208
1956	[ENPP5]	ectonucleotide pyrophosphatase/phosphodiesterase 5 (putative)	461	408	372	2	6	6	-0.497697	-0.272558	-0.286935	-0.0143767
1957	[ENPP6]	ectonucleotide pyrophosphatase/phosphodiesterase 6	92	88	80	1	-3	1	1.14224	0.948463	0.893454	-0.0550097
1958	[ENPP7]	ectonucleotide pyrophosphatase/phosphodiesterase 7	537	508	523	-1	9	20	-0.0353067	-0.196032	0.00302639	0.199059
1959	[ENPP7]	ectonucleotide pyrophosphatase/phosphodiesterase 7	57	40	44	-1	-1	0	0.981995	1.73956	1.35011	-0.389445
1960	[ENSA]	endosulfine alpha	425	329	362	1	0	-1	-0.261916	-0.497525	-0.814164	-0.316639
1961	[ENTPD1]	ectonucleoside triphosphate diphosphohydrolase 1	0	0	9	0	0	1	0	0	2.7096	0
1962	[ENTPD2]	ectonucleoside triphosphate diphosphohydrolase 2	23	21	20	-1	0	5	2.27271	2.34858	2.45917	0.110588
1963	[ENTPD2]	ectonucleoside triphosphate diphosphohydrolase 2	13951	13076	13840	22	26	33	-2.14285	-2.51408	-2.4243	0.0897815
1964	[ENTPD3]	ectonucleoside triphosphate diphosphohydrolase 3	281	416	392	1	2	9	0.0770478	-0.196032	-0.286935	-0.0909023
1965	[ENTPD4]	ectonucleoside triphosphate diphosphohydrolase 4	343	242	210	6	7	13	-0.119076	0.235326	0.444949	0.209623
1966	[ENTPD4]	ectonucleoside triphosphate diphosphohydrolase 4	2438	2674	2213	7	63	93	-1.53363	-0.272558	0.0894373	0.361995
1967	[ENTPD5]	ectonucleoside triphosphate diphosphohydrolase 5	0	0	16	0	0	4	0	0	2.71571	0
1968	[ENTPD6]	ectonucleoside triphosphate diphosphohydrolase 6 (putative)	0	0	0	0	0	0	0	0	0	0
1969	[ENTPD8]	ectonucleoside triphosphate diphosphohydrolase 8	137	127	91	-1	-2	-8	1.27772	-0.028702	0.935847	0.964549
1970	[EPB41L3]	erythrocyte membrane protein band 4.1 like 3	3212	3232	2951	6	17	29	-1.78648	-1.5058	-1.30672	0.199086
1971	[EPCAM]	epithelial cell adhesion molecule	257	319	328	0	6	29	-0.0353067	0.560376	0.743106	0.18273
1972	[EPCAM]	epithelial cell adhesion molecule	831	749	759	-3	-1	1	-0.820896	-1.13368	-1.21825	-0.0845682
1973	[EPCAM]	epithelial cell adhesion molecule	1361	1415	1338	8	5	7	-1.04178	-1.24178	-1.40452	-0.162742
1974	[EPCAM]	epithelial cell adhesion molecule	352	396	412	1	6	16	0.0411688	-0.059816	0.00302639	0.0628424
1975	[EPCAM]	epithelial cell adhesion molecule	1006	1106	921	-1	14	14	-0.644523	-0.664856	-0.618017	0.0468385
1976	[EPCAM]	epithelial cell adhesion molecule	472	484	455	1	2	7	-0.371924	-0.664856	-0.318404	0.346452
1977	[EPCAM]	epithelial cell adhesion molecule	723	781	661	1	-2	-3	-0.728293	-1.13368	-0.930346	0.203332
1978	[EPCAM]	epithelial cell adhesion molecule	729	629	689	-1	9	28	-0.820896	-0.400828	0.0253949	0.426223
1979	[EPCAM]	epithelial cell adhesion molecule	549	523	503	0	2	0	-0.728293	-0.79619	-0.994389	-0.198199
1980	[EPCAM]	epithelial cell adhesion molecule	3503	3232	2773	35	35	34	-0.644523	-0.949508	-1.13748	-0.187971
1981	[EPCAM]	epithelial cell adhesion molecule	1651	1861	1987	19	16	18	-0.644523	-0.949508	-1.40452	-0.455011
1982	[EPDR1]	ependymin related 1	459	445	457	1	3	9	-0.644523	-0.272558	-0.494067	-0.221509
1983	[EPDR1]	ependymin related 1	424	364	358	2	2	7	-0.211679	-0.447904	-0.456174	-0.00827034
1984	[EPGN]	epithelial mitogen	297	311	338	-3	7	17	-0.211679	-0.028702	0.223644	0.252346
1985	[EPGN]	epithelial mitogen	305	303	327	-3	6	20	-0.211679	0.00139171	0.371821	0.370429
1986	[EPGN]	epithelial mitogen	0	0	19	0	0	-1	0	0	2.4298	0
1987	[EPGN]	epithelial mitogen	373	354	330	0	-1	-3	-0.119076	-0.447904	-0.814164	-0.36626
1988	[EPGN]	epithelial mitogen	0	0	0	0	0	0	0	0	0	0
1989	[EPGN]	epithelial mitogen	30	32	30	3	2	-2	2.12851	1.90985	1.26693	-0.642923
1990	[EPGN]	epithelial mitogen	50	46	54	1	-7	-14	1.64597	1.77023	0	-0.124254
1991	[EPGN]	epithelial mitogen	23	0	0	-1	0	0	2.10082	0	0	0
1992	[EPHA1]	EPH receptor A1	97	122	98	0	-3	-7	0.612979	0.363596	0.325008	-0.0385873
1993	[EPHA1]	EPH receptor A1	397	431	346	3	0	0	-0.0761938	-0.447904	-0.618017	-0.170113
1994	[EPHA10]	EPH receptor A10	22	0	26	0	0	-7	2.58359	0	1.94731	-0.636283
1995	[EPHA2]	EPH receptor A2	454	446	421	4	4	5	-0.211679	-0.447904	-0.384735	0.0631685
1996	[EPHA2]	EPH receptor A2	587	595	687	-1	-3	-2	-0.644523	-1.24178	-0.574835	0.666942
1997	[EPHA2]	EPH receptor A2	338	345	287	1	3	4	-0.371924	-0.313355	-0.227027	0.0863278
[truncated: 4,147 more rows]
